# Supplementary material for: Allosteric activation of an ion channel triggered by modification of mechanosensitive nano-pockets
Source: Nat Commun. 2019 Oct 10;10:4619. doi: 10.1038/s41467-019-12591-x (PMC6787021; doi:10.1038/s41467-019-12591-x)
Supplement: Supplementary file 7 — Source Data [file 41467_2019_12591_MOESM7_ESM.xlsx]

## Sheet: Fig 2, Suppl Fig 4a
L42R1	Time	Signal Intensity		V48R1	Time	Signal Intensity		N70R1	Time	Signal Intensity		L72R1	Time	Signal Intensity		L73R1	Time	Signal Intensity		Y87R1	Time	Signal Intensity		F88R1	Time	Signal Intensity		L89R1	Time	Signal Intensity		R98R1	Time	Signal Intensity		K99R1	Time	Signal Intensity		K100R1	Time	Signal Intensity		E102R1	Time	Signal Intensity		V112R1	Time
	-0.288	0.43856			-0.288	0.35719			-0.288	0.49217			-0.288	0.45548			-0.288	0.6824			-0.288	0.39165			-0.288	0.42018			-0.288	0.34912			-0.288	0.405			-0.288	0.50515			-0.288	0.4629			-0.288	0.36957			-0.288
	-0.272	0.46808			-0.272	0.36667			-0.272	0.49821			-0.272	0.48758			-0.272	0.69589			-0.272	0.39792			-0.272	0.43316			-0.272	0.34913			-0.272	0.41936			-0.272	0.48858			-0.272	0.47122			-0.272	0.3785			-0.272
	-0.256	0.4738			-0.256	0.36647			-0.256	0.49639			-0.256	0.47413			-0.256	0.6966			-0.256	0.40367			-0.256	0.45035			-0.256	0.36247			-0.256	0.41755			-0.256	0.51975			-0.256	0.48818			-0.256	0.38659			-0.256
	-0.24	0.4987			-0.24	0.38269			-0.24	0.50133			-0.24	0.49554			-0.24	0.71159			-0.24	0.41373			-0.24	0.46961			-0.24	0.37529			-0.24	0.43219			-0.24	0.53249			-0.24	0.49864			-0.24	0.39385			-0.24
	-0.224	0.52069			-0.224	0.40777			-0.224	0.51625			-0.224	0.49338			-0.224	0.71381			-0.224	0.4229			-0.224	0.48854			-0.224	0.388			-0.224	0.43916			-0.224	0.5403			-0.224	0.52305			-0.224	0.40277			-0.224
	-0.208	0.54509			-0.208	0.41541			-0.208	0.51894			-0.208	0.49671			-0.208	0.72478			-0.208	0.43924			-0.208	0.5177			-0.208	0.40653			-0.208	0.45463			-0.208	0.55893			-0.208	0.54713			-0.208	0.42464			-0.208
	-0.192	0.57437			-0.192	0.4368			-0.192	0.52011			-0.192	0.50459			-0.192	0.73591			-0.192	0.44874			-0.192	0.5404			-0.192	0.43343			-0.192	0.46967			-0.192	0.57467			-0.192	0.55339			-0.192	0.44138			-0.192
	-0.176	0.61937			-0.176	0.46352			-0.176	0.53412			-0.176	0.51398			-0.176	0.75225			-0.176	0.4674			-0.176	0.58161			-0.176	0.45949			-0.176	0.48574			-0.176	0.59182			-0.176	0.58644			-0.176	0.45627			-0.176
	-0.16	0.64944			-0.16	0.47902			-0.16	0.54748			-0.16	0.51734			-0.16	0.77299			-0.16	0.48142			-0.16	0.61311			-0.16	0.49788			-0.16	0.50098			-0.16	0.61836			-0.16	0.61611			-0.16	0.48114			-0.16
	-0.144	0.69834			-0.144	0.50526			-0.144	0.56076			-0.144	0.54664			-0.144	0.79249			-0.144	0.51114			-0.144	0.65526			-0.144	0.53122			-0.144	0.52245			-0.144	0.64883			-0.144	0.65486			-0.144	0.49688			-0.144
	-0.128	0.72451			-0.128	0.53492			-0.128	0.57713			-0.128	0.57199			-0.128	0.80384			-0.128	0.54981			-0.128	0.70238			-0.128	0.58569			-0.128	0.5538			-0.128	0.67627			-0.128	0.68229			-0.128	0.52567			-0.128
	-0.112	0.77598			-0.112	0.57077			-0.112	0.59334			-0.112	0.58687			-0.112	0.83602			-0.112	0.58096			-0.112	0.75478			-0.112	0.64158			-0.112	0.57151			-0.112	0.71705			-0.112	0.71964			-0.112	0.5842			-0.112
	-0.096	0.82588			-0.096	0.62018			-0.096	0.62976			-0.096	0.62545			-0.096	0.85576			-0.096	0.62968			-0.096	0.80728			-0.096	0.69858			-0.096	0.61016			-0.096	0.7592			-0.096	0.76917			-0.096	0.62812			-0.096
	-0.08	0.86889			-0.08	0.68021			-0.08	0.67166			-0.08	0.66968			-0.08	0.87864			-0.08	0.68977			-0.08	0.84939			-0.08	0.76181			-0.08	0.65467			-0.08	0.80581			-0.08	0.81035			-0.08	0.69464			-0.08
	-0.064	0.91684			-0.064	0.73589			-0.064	0.72318			-0.064	0.73301			-0.064	0.91354			-0.064	0.75914			-0.064	0.89849			-0.064	0.83184			-0.064	0.6992			-0.064	0.85786			-0.064	0.85987			-0.064	0.7462			-0.064
	-0.048	0.95544			-0.048	0.80542			-0.048	0.80418			-0.048	0.81097			-0.048	0.93451			-0.048	0.83954			-0.048	0.93748			-0.048	0.8953			-0.048	0.75008			-0.048	0.90568			-0.048	0.9025			-0.048	0.82129			-0.048
	-0.032	0.97641			-0.032	0.8854			-0.032	0.879			-0.032	0.89273			-0.032	0.96199			-0.032	0.92052			-0.032	0.96721			-0.032	0.94616			-0.032	0.83842			-0.032	0.95566			-0.032	0.9529			-0.032	0.90429			-0.032
	-0.016	1			-0.016	0.95287			-0.016	0.95821			-0.016	0.97104			-0.016	0.97979			-0.016	0.97487			-0.016	0.99595			-0.016	0.98176			-0.016	0.92548			-0.016	0.98613			-0.016	0.98708			-0.016	0.96492			-0.016
	0	0.99448			0	1			0	1			0	1			0	1			0	1			0	1			0	1			0	1			0	1			0	1			0	1			0
	0.016	0.99739			0.016	0.97446			0.016	0.96761			0.016	0.96691			0.016	0.9827			0.016	0.97437			0.016	0.9988			0.016	0.99111			0.016	0.95246			0.016	0.99193			0.016	0.99667			0.016	0.97423			0.016
	0.032	0.97709			0.032	0.90308			0.032	0.89306			0.032	0.89246			0.032	0.96644			0.032	0.92182			0.032	0.97251			0.032	0.9527			0.032	0.83984			0.032	0.94576			0.032	0.95665			0.032	0.91806			0.032
	0.048	0.95382			0.048	0.8115			0.048	0.80794			0.048	0.82015			0.048	0.93615			0.048	0.84269			0.048	0.94341			0.048	0.90881			0.048	0.76197			0.048	0.91077			0.048	0.91482			0.048	0.83355			0.048
	0.064	0.91271			0.064	0.73881			0.064	0.73348			0.064	0.7398			0.064	0.91037			0.064	0.75602			0.064	0.90216			0.064	0.83869			0.064	0.70096			0.064	0.87147			0.064	0.86109			0.064	0.75649			0.064
	0.08	0.8703			0.08	0.67374			0.08	0.67105			0.08	0.67195			0.08	0.88888			0.08	0.6931			0.08	0.85881			0.08	0.77191			0.08	0.64609			0.08	0.81602			0.08	0.81094			0.08	0.6906			0.08
	0.096	0.8175			0.096	0.61478			0.096	0.62928			0.096	0.62715			0.096	0.8562			0.096	0.63563			0.096	0.80515			0.096	0.70833			0.096	0.60386			0.096	0.7606			0.096	0.76468			0.096	0.62584			0.096
	0.112	0.77772			0.112	0.57715			0.112	0.59651			0.112	0.59639			0.112	0.82322			0.112	0.58612			0.112	0.75499			0.112	0.63821			0.112	0.57575			0.112	0.71226			0.112	0.72182			0.112	0.57284			0.112
	0.128	0.7229			0.128	0.52853			0.128	0.57361			0.128	0.56382			0.128	0.80198			0.128	0.53151			0.128	0.69795			0.128	0.58024			0.128	0.5429			0.128	0.6841			0.128	0.6845			0.128	0.53703			0.128
	0.144	0.68046			0.144	0.49182			0.144	0.54686			0.144	0.54341			0.144	0.79184			0.144	0.50401			0.144	0.65598			0.144	0.5322			0.144	0.52086			0.144	0.63799			0.144	0.64205			0.144	0.4971			0.144
	0.16	0.63448			0.16	0.47155			0.16	0.53695			0.16	0.52467			0.16	0.76782			0.16	0.48165			0.16	0.61471			0.16	0.48662			0.16	0.49484			0.16	0.60342			0.16	0.60611			0.16	0.47635			0.16
	0.176	0.6093			0.176	0.43896			0.176	0.51752			0.176	0.49655			0.176	0.75147			0.176	0.46591			0.176	0.57473			0.176	0.45196			0.176	0.47863			0.176	0.5862			0.176	0.57543			0.176	0.44623			0.176
	0.192	0.56313			0.192	0.4207			0.192	0.52371			0.192	0.50005			0.192	0.73378			0.192	0.43599			0.192	0.52975			0.192	0.41616			0.192	0.45457			0.192	0.55402			0.192	0.54569			0.192	0.41893			0.192
	0.208	0.52148			0.208	0.40536			0.208	0.4991			0.208	0.48681			0.208	0.71843			0.208	0.42293			0.208	0.4983			0.208	0.38706			0.208	0.44326			0.208	0.54744			0.208	0.51966			0.208	0.4006			0.208
	0.224	0.50635			0.224	0.37626			0.224	0.49245			0.224	0.48507			0.224	0.70791			0.224	0.41057			0.224	0.47191			0.224	0.37295			0.224	0.43596			0.224	0.51811			0.224	0.5047			0.224	0.38772			0.224
	0.24	0.47588			0.24	0.37082			0.24	0.49009			0.24	0.48314			0.24	0.7006			0.24	0.38852			0.24	0.44448			0.24	0.34816			0.24	0.41705			0.24	0.50047			0.24	0.47893			0.24	0.3697			0.24
	0.256	0.45294			0.256	0.3486			0.256	0.4866			0.256	0.46853			0.256	0.68898			0.256	0.38394			0.256	0.42426			0.256	0.34069			0.256	0.40222			0.256	0.48293			0.256	0.46583			0.256	0.36134			0.256
	0.272	0.42895			0.272	0.34278			0.272	0.48052			0.272	0.46449			0.272	0.6774			0.272	0.37309			0.272	0.41048			0.272	0.32297			0.272	0.40047			0.272	0.47869			0.272	0.44165			0.272	0.35364			0.272
	0.288	0.41518			0.288	0.32796			0.288	0.47304			0.288	0.45471			0.288	0.67008			0.288	0.35985			0.288	0.39484			0.288	0.3168			0.288	0.39447			0.288	0.46696			0.288	0.43604			0.288	0.3411			0.288
	0.304	0.40328			0.304	0.32279			0.304	0.45749			0.304	0.45792			0.304	0.66979			0.304	0.3629			0.304	0.37427			0.304	0.31228			0.304	0.37733			0.304	0.44517			0.304	0.42009			0.304	0.32818			0.304
	0.32	0.39045			0.32	0.30911			0.32	0.46335			0.32	0.4241			0.32	0.65554			0.32	0.35191			0.32	0.36288			0.32	0.29441			0.32	0.38112			0.32	0.45282			0.32	0.40661			0.32	0.32843			0.32
	0.336	0.3803			0.336	0.29546			0.336	0.45452			0.336	0.44129			0.336	0.65131			0.336	0.34268			0.336	0.3599			0.336	0.29388			0.336	0.38123			0.336	0.43273			0.336	0.39791			0.336	0.32091			0.336
	0.352	0.35952			0.352	0.28378			0.352	0.45771			0.352	0.42932			0.352	0.64963			0.352	0.33758			0.352	0.33744			0.352	0.29158			0.352	0.36508			0.352	0.42635			0.352	0.38345			0.352	0.30622			0.352
	0.368	0.35594			0.368	0.29235			0.368	0.44631			0.368	0.41884			0.368	0.64117			0.368	0.33339			0.368	0.33713			0.368	0.28789			0.368	0.36439			0.368	0.42525			0.368	0.3736			0.368	0.30573			0.368
	0.384	0.34942			0.384	0.28323			0.384	0.44481			0.384	0.42718			0.384	0.64279			0.384	0.3192			0.384	0.32567			0.384	0.28725			0.384	0.36993			0.384	0.41663			0.384	0.36756			0.384	0.29619			0.384
	0.4	0.34571			0.4	0.27828			0.4	0.44293			0.4	0.40655			0.4	0.63293			0.4	0.33497			0.4	0.32378			0.4	0.2896			0.4	0.36184			0.4	0.41074			0.4	0.36129			0.4	0.30371			0.4
	0.416	0.34376			0.416	0.2678			0.416	0.43271			0.416	0.4073			0.416	0.63082			0.416	0.31527			0.416	0.31517			0.416	0.28782			0.416	0.36801			0.416	0.40801			0.416	0.35193			0.416	0.29622			0.416
	0.432	0.34078			0.432	0.26541			0.432	0.4359			0.432	0.40824			0.432	0.63708			0.432	0.31418			0.432	0.30841			0.432	0.2849			0.432	0.35497			0.432	0.39685			0.432	0.34773			0.432	0.28576			0.432
	0.448	0.32923			0.448	0.26455			0.448	0.42645			0.448	0.39722			0.448	0.62478			0.448	0.30348			0.448	0.30374			0.448	0.28162			0.448	0.35662			0.448	0.39864			0.448	0.34264			0.448	0.27313			0.448
	0.464	0.33122			0.464	0.25353			0.464	0.43393			0.464	0.41435			0.464	0.62345			0.464	0.30621			0.464	0.29992			0.464	0.28045			0.464	0.3529			0.464	0.3893			0.464	0.33649			0.464	0.28079			0.464
	0.48	0.33025			0.48	0.26595			0.48	0.42033			0.48	0.38856			0.48	0.61873			0.48	0.30682			0.48	0.30049			0.48	0.2756			0.48	0.35088			0.48	0.38243			0.48	0.33783			0.48	0.26477			0.48
	0.496	0.33328			0.496	0.24668			0.496	0.43362			0.496	0.39657			0.496	0.61673			0.496	0.29135			0.496	0.29923			0.496	0.26818			0.496	0.36011			0.496	0.39438			0.496	0.32527			0.496	0.2742			0.496
	0.512	0.3227			0.512	0.2511			0.512	0.41706			0.512	0.39329			0.512	0.61416			0.512	0.30271			0.512	0.29429			0.512	0.26652			0.512	0.34709			0.512	0.38273			0.512	0.32137			0.512	0.26776			0.512
	0.528	0.3209			0.528	0.25149			0.528	0.42131			0.528	0.39263			0.528	0.60567			0.528	0.28845			0.528	0.29179			0.528	0.27094			0.528	0.3572			0.528	0.37376			0.528	0.32154			0.528	0.25977			0.528
	0.544	0.31797			0.544	0.24071			0.544	0.42052			0.544	0.39847			0.544	0.61101			0.544	0.29965			0.544	0.28827			0.544	0.26747			0.544	0.35651			0.544	0.37308			0.544	0.31724			0.544	0.25352			0.544
	0.56	0.31611			0.56	0.25467			0.56	0.42397			0.56	0.39854			0.56	0.60136			0.56	0.28524			0.56	0.28722			0.56	0.26106			0.56	0.36317			0.56	0.37081			0.56	0.31335			0.56	0.25372			0.56
	0.576	0.31823			0.576	0.24404			0.576	0.41831			0.576	0.38918			0.576	0.61071			0.576	0.28236			0.576	0.28644			0.576	0.25128			0.576	0.36075			0.576	0.37931			0.576	0.31217			0.576	0.25143			0.576
	0.592	0.31715			0.592	0.23403			0.592	0.4021			0.592	0.39389			0.592	0.60988			0.592	0.28487			0.592	0.27958			0.592	0.26087			0.592	0.35537			0.592	0.36685			0.592	0.30622			0.592	0.25425			0.592
	0.608	0.31528			0.608	0.23885			0.608	0.41842			0.608	0.38062			0.608	0.60764			0.608	0.29025			0.608	0.28465			0.608	0.24272			0.608	0.35646			0.608	0.37116			0.608	0.3014			0.608	0.24814			0.608
	0.624	0.30933			0.624	0.22862			0.624	0.4085			0.624	0.39474			0.624	0.59813			0.624	0.2772			0.624	0.27682			0.624	0.23415			0.624	0.35473			0.624	0.37162			0.624	0.2939			0.624	0.23972			0.624
	0.64	0.30762			0.64	0.23857			0.64	0.41124			0.64	0.38596			0.64	0.60833			0.64	0.27438			0.64	0.27304			0.64	0.24281			0.64	0.35248			0.64	0.35035			0.64	0.29414			0.64	0.24894			0.64
	0.656	0.31756			0.656	0.22771			0.656	0.40211			0.656	0.39717			0.656	0.59827			0.656	0.26885			0.656	0.27348			0.656	0.2329			0.656	0.35945			0.656	0.37215			0.656	0.28448			0.656	0.23235			0.656
	0.672	0.30693			0.672	0.2432			0.672	0.40623			0.672	0.38246			0.672	0.59807			0.672	0.26396			0.672	0.27278			0.672	0.22449			0.672	0.35421			0.672	0.36108			0.672	0.28819			0.672	0.23805			0.672
	0.688	0.31363			0.688	0.22645			0.688	0.40626			0.688	0.38998			0.688	0.59082			0.688	0.27383			0.688	0.26988			0.688	0.22383			0.688	0.35842			0.688	0.34484			0.688	0.29114			0.688	0.23231			0.688
	0.704	0.30602			0.704	0.22721			0.704	0.40321			0.704	0.3716			0.704	0.59757			0.704	0.27184			0.704	0.26249			0.704	0.21789			0.704	0.36101			0.704	0.34776			0.704	0.28324			0.704	0.24002			0.704
	0.72	0.30599			0.72	0.228			0.72	0.39605			0.72	0.38499			0.72	0.58856			0.72	0.26333			0.72	0.26804			0.72	0.21627			0.72	0.36074			0.72	0.35762			0.72	0.27398			0.72	0.23706			0.72
	0.736	0.29129			0.736	0.21848			0.736	0.3955			0.736	0.38603			0.736	0.58613			0.736	0.26425			0.736	0.26053			0.736	0.21129			0.736	0.35981			0.736	0.34837			0.736	0.2774			0.736	0.22176			0.736
	0.752	0.30658			0.752	0.22832			0.752	0.39836			0.752	0.37598			0.752	0.58943			0.752	0.25766			0.752	0.25867			0.752	0.21253			0.752	0.35537			0.752	0.35217			0.752	0.27643			0.752	0.23112			0.752
	0.768	0.29877			0.768	0.22009			0.768	0.40181			0.768	0.3714			0.768	0.58589			0.768	0.25592			0.768	0.26534			0.768	0.20721			0.768	0.3598			0.768	0.33661			0.768	0.27117			0.768	0.22829			0.768
	0.784	0.28778			0.784	0.22344			0.784	0.39809			0.784	0.37378			0.784	0.58261			0.784	0.25557			0.784	0.26052			0.784	0.20373			0.784	0.36023			0.784	0.35293			0.784	0.27263			0.784	0.22875			0.784
	0.8	0.29512			0.8	0.21586			0.8	0.39982			0.8	0.37812			0.8	0.57918			0.8	0.25291			0.8	0.25938			0.8	0.20179			0.8	0.36037			0.8	0.34291			0.8	0.26521			0.8	0.21496			0.8
	0.816	0.28774			0.816	0.21597			0.816	0.4121			0.816	0.36933			0.816	0.58319			0.816	0.25843			0.816	0.25563			0.816	0.19556			0.816	0.35994			0.816	0.34123			0.816	0.26538			0.816	0.2259			0.816
	0.832	0.27466			0.832	0.22507			0.832	0.39419			0.832	0.37167			0.832	0.57745			0.832	0.25737			0.832	0.25422			0.832	0.19536			0.832	0.35696			0.832	0.33013			0.832	0.26757			0.832	0.21971			0.832
	0.848	0.28194			0.848	0.22382			0.848	0.4068			0.848	0.37223			0.848	0.57664			0.848	0.25035			0.848	0.24285			0.848	0.18771			0.848	0.36645			0.848	0.34661			0.848	0.25625			0.848	0.22234			0.848
	0.864	0.27703			0.864	0.22063			0.864	0.40034			0.864	0.37755			0.864	0.57546			0.864	0.25303			0.864	0.24798			0.864	0.19001			0.864	0.35757			0.864	0.33249			0.864	0.26033			0.864	0.21997			0.864
	0.88	0.27319			0.88	0.22488			0.88	0.39781			0.88	0.37574			0.88	0.56745			0.88	0.2503			0.88	0.24363			0.88	0.18823			0.88	0.35257			0.88	0.32962			0.88	0.25648			0.88	0.22132			0.88
	0.896	0.27089			0.896	0.2157			0.896	0.40317			0.896	0.37955			0.896	0.57021			0.896	0.25214			0.896	0.23769			0.896	0.18968			0.896	0.35002			0.896	0.33907			0.896	0.2517			0.896	0.21943			0.896
	0.912	0.26705			0.912	0.22563			0.912	0.40214			0.912	0.37745			0.912	0.56873			0.912	0.25269			0.912	0.23504			0.912	0.17859			0.912	0.36353			0.912	0.33991			0.912	0.25748			0.912	0.21466			0.912
	0.928	0.25894			0.928	0.20583			0.928	0.39837			0.928	0.38428			0.928	0.57043			0.928	0.25074			0.928	0.23364			0.928	0.17912			0.928	0.35917			0.928	0.3294			0.928	0.24835			0.928	0.21288			0.928
	0.944	0.25967			0.944	0.21792			0.944	0.39515			0.944	0.36262			0.944	0.57323			0.944	0.25027			0.944	0.23277			0.944	0.18808			0.944	0.35905			0.944	0.33714			0.944	0.24533			0.944	0.22058			0.944
	0.96	0.25143			0.96	0.21118			0.96	0.38979			0.96	0.38147			0.96	0.56336			0.96	0.25809			0.96	0.23051			0.96	0.18569			0.96	0.35116			0.96	0.32692			0.96	0.24445			0.96	0.21673			0.96
	0.976	0.24891			0.976	0.21318			0.976	0.39492			0.976	0.3815			0.976	0.55652			0.976	0.24206			0.976	0.22568			0.976	0.17358			0.976	0.35996			0.976	0.32288			0.976	0.2477			0.976	0.22249			0.976
	0.992	0.23586			0.992	0.21984			0.992	0.39209			0.992	0.37314			0.992	0.56302			0.992	0.24208			0.992	0.2219			0.992	0.17436			0.992	0.35181			0.992	0.3225			0.992	0.2441			0.992	0.21278			0.992
	1.008	0.24589			1.008	0.20989			1.008	0.38587			1.008	0.37049			1.008	0.55757			1.008	0.24379			1.008	0.21887			1.008	0.17814			1.008	0.35262			1.008	0.32808			1.008	0.24555			1.008	0.21166			1.008
	1.024	0.23667			1.024	0.21235			1.024	0.3988			1.024	0.37136			1.024	0.5632			1.024	0.24906			1.024	0.21656			1.024	0.1801			1.024	0.36347			1.024	0.32535			1.024	0.23621			1.024	0.21523			1.024
	1.04	0.23936			1.04	0.2233			1.04	0.38857			1.04	0.36996			1.04	0.55949			1.04	0.25622			1.04	0.21419			1.04	0.16894			1.04	0.36378			1.04	0.33668			1.04	0.23777			1.04	0.22011			1.04
	1.056	0.23306			1.056	0.20539			1.056	0.39864			1.056	0.3784			1.056	0.55334			1.056	0.24617			1.056	0.2142			1.056	0.17411			1.056	0.35696			1.056	0.32247			1.056	0.23418			1.056	0.21318			1.056
	1.072	0.23229			1.072	0.21777			1.072	0.39187			1.072	0.37278			1.072	0.5549			1.072	0.24823			1.072	0.20685			1.072	0.16817			1.072	0.36396			1.072	0.32133			1.072	0.2314			1.072	0.21305			1.072
	1.088	0.22398			1.088	0.21364			1.088	0.39007			1.088	0.36709			1.088	0.55407			1.088	0.24986			1.088	0.20214			1.088	0.16837			1.088	0.35213			1.088	0.31033			1.088	0.22613			1.088	0.21527			1.088
	1.104	0.22701			1.104	0.21625			1.104	0.39286			1.104	0.36998			1.104	0.55151			1.104	0.24757			1.104	0.20149			1.104	0.18012			1.104	0.35577			1.104	0.3224			1.104	0.23007			1.104	0.21796			1.104
	1.12	0.22523			1.12	0.21212			1.12	0.38282			1.12	0.37117			1.12	0.5522			1.12	0.25082			1.12	0.19848			1.12	0.17249			1.12	0.34823			1.12	0.3281			1.12	0.22529			1.12	0.2264			1.12
	1.136	0.21821			1.136	0.21381			1.136	0.39833			1.136	0.36593			1.136	0.55171			1.136	0.25114			1.136	0.19749			1.136	0.1647			1.136	0.35324			1.136	0.31049			1.136	0.23218			1.136	0.21994			1.136
	1.152	0.22273			1.152	0.20418			1.152	0.39305			1.152	0.37862			1.152	0.54925			1.152	0.25032			1.152	0.19307			1.152	0.16526			1.152	0.35051			1.152	0.31844			1.152	0.22709			1.152	0.21714			1.152
	1.168	0.21948			1.168	0.21449			1.168	0.39126			1.168	0.3817			1.168	0.54951			1.168	0.25621			1.168	0.18943			1.168	0.1714			1.168	0.35697			1.168	0.33485			1.168	0.22328			1.168	0.2166			1.168
	1.184	0.21083			1.184	0.19743			1.184	0.39712			1.184	0.37568			1.184	0.5546			1.184	0.25156			1.184	0.18746			1.184	0.16826			1.184	0.34969			1.184	0.31766			1.184	0.22958			1.184	0.22247			1.184
	1.2	0.20322			1.2	0.20843			1.2	0.3864			1.2	0.37888			1.2	0.54617			1.2	0.2509			1.2	0.1853			1.2	0.16748			1.2	0.35208			1.2	0.312			1.2	0.21713			1.2	0.22281			1.2
	1.216	0.19862			1.216	0.20485			1.216	0.38586			1.216	0.3747			1.216	0.54581			1.216	0.25567			1.216	0.18577			1.216	0.16662			1.216	0.35648			1.216	0.32312			1.216	0.22263			1.216	0.20933			1.216
	1.232	0.20733			1.232	0.21096			1.232	0.39553			1.232	0.37447			1.232	0.54835			1.232	0.25459			1.232	0.18075			1.232	0.16849			1.232	0.35699			1.232	0.3044			1.232	0.2278			1.232	0.22043			1.232
	1.248	0.20344			1.248	0.20691			1.248	0.39251			1.248	0.37951			1.248	0.54887			1.248	0.26209			1.248	0.17794			1.248	0.16851			1.248	0.35983			1.248	0.31552			1.248	0.21923			1.248	0.22571			1.248
	1.264	0.20978			1.264	0.20747			1.264	0.38603			1.264	0.37945			1.264	0.54502			1.264	0.25337			1.264	0.17632			1.264	0.167			1.264	0.35209			1.264	0.3115			1.264	0.22167			1.264	0.21382			1.264
	1.28	0.20865			1.28	0.21545			1.28	0.38489			1.28	0.37554			1.28	0.53844			1.28	0.25466			1.28	0.1742			1.28	0.16643			1.28	0.3377			1.28	0.31738			1.28	0.22122			1.28	0.2349			1.28
	1.296	0.20546			1.296	0.21695			1.296	0.39519			1.296	0.37499			1.296	0.54826			1.296	0.25955			1.296	0.17191			1.296	0.16604			1.296	0.35733			1.296	0.31194			1.296	0.21501			1.296	0.22074			1.296
	1.312	0.19644			1.312	0.20651			1.312	0.39209			1.312	0.36585			1.312	0.54329			1.312	0.24998			1.312	0.16786			1.312	0.16723			1.312	0.34788			1.312	0.32199			1.312	0.21365			1.312	0.22711			1.312
	1.328	0.19996			1.328	0.20586			1.328	0.38648			1.328	0.38173			1.328	0.54654			1.328	0.25395			1.328	0.16643			1.328	0.16622			1.328	0.35575			1.328	0.31694			1.328	0.21924			1.328	0.21359			1.328
	1.344	0.20164			1.344	0.20731			1.344	0.38137			1.344	0.37531			1.344	0.54027			1.344	0.2522			1.344	0.16589			1.344	0.1703			1.344	0.34808			1.344	0.30857			1.344	0.21026			1.344	0.22563			1.344
	1.36	0.1905			1.36	0.20974			1.36	0.38413			1.36	0.37591			1.36	0.54352			1.36	0.2518			1.36	0.16219			1.36	0.16967			1.36	0.34775			1.36	0.31653			1.36	0.21268			1.36	0.22326			1.36
	1.376	0.18683			1.376	0.20619			1.376	0.39096			1.376	0.36757			1.376	0.54201			1.376	0.25462			1.376	0.16732			1.376	0.16498			1.376	0.35441			1.376	0.31069			1.376	0.21613			1.376	0.21617			1.376
	1.392	0.19146			1.392	0.20842			1.392	0.38699			1.392	0.37381			1.392	0.54012			1.392	0.25452			1.392	0.16641			1.392	0.17331			1.392	0.35438			1.392	0.31797			1.392	0.21169			1.392	0.22592			1.392
	1.408	0.18711			1.408	0.20438			1.408	0.39331			1.408	0.36119			1.408	0.52723			1.408	0.25073			1.408	0.16126			1.408	0.16859			1.408	0.35071			1.408	0.31728			1.408	0.21042			1.408	0.22132			1.408
	1.424	0.19176			1.424	0.20165			1.424	0.38755			1.424	0.36678			1.424	0.54204			1.424	0.25158			1.424	0.16306			1.424	0.1638			1.424	0.3576			1.424	0.30477			1.424	0.21966			1.424	0.22663			1.424
	1.44	0.1959			1.44	0.20547			1.44	0.39069			1.44	0.36966			1.44	0.53307			1.44	0.258			1.44	0.16221			1.44	0.17004			1.44	0.34546			1.44	0.31648			1.44	0.21316			1.44	0.21818			1.44
	1.456	0.18887			1.456	0.21319			1.456	0.38074			1.456	0.36132			1.456	0.54149			1.456	0.25267			1.456	0.15951			1.456	0.17435			1.456	0.34791			1.456	0.31603			1.456	0.21405			1.456	0.22281			1.456
	1.472	0.1869			1.472	0.21042			1.472	0.38564			1.472	0.36425			1.472	0.54139			1.472	0.25192			1.472	0.15537			1.472	0.16357			1.472	0.35197			1.472	0.31536			1.472	0.20825			1.472	0.22589			1.472
	1.488	0.18869			1.488	0.20644			1.488	0.39186			1.488	0.36901			1.488	0.53815			1.488	0.26045			1.488	0.15711			1.488	0.17113			1.488	0.34809			1.488	0.32413			1.488	0.21112			1.488	0.22863			1.488
	1.504	0.17544			1.504	0.20939			1.504	0.38751			1.504	0.3602			1.504	0.52953			1.504	0.26694			1.504	0.15805			1.504	0.16528			1.504	0.34832			1.504	0.31784			1.504	0.20905			1.504	0.21262			1.504
	1.52	0.18745			1.52	0.20927			1.52	0.38556			1.52	0.36418			1.52	0.5432			1.52	0.25093			1.52	0.15965			1.52	0.16395			1.52	0.33626			1.52	0.32381			1.52	0.21055			1.52	0.23183			1.52
	1.536	0.18152			1.536	0.20751			1.536	0.39225			1.536	0.37134			1.536	0.53471			1.536	0.25587			1.536	0.15476			1.536	0.16303			1.536	0.35068			1.536	0.30685			1.536	0.20649			1.536	0.22874			1.536
	1.552	0.18074			1.552	0.21169			1.552	0.39122			1.552	0.35362			1.552	0.53933			1.552	0.25677			1.552	0.15477			1.552	0.17265			1.552	0.35842			1.552	0.31635			1.552	0.20889			1.552	0.23961			1.552
	1.568	0.19327			1.568	0.20012			1.568	0.38749			1.568	0.357			1.568	0.53972			1.568	0.25026			1.568	0.15812			1.568	0.17341			1.568	0.35201			1.568	0.30616			1.568	0.21024			1.568	0.22939			1.568
	1.584	0.1834			1.584	0.20574			1.584	0.38755			1.584	0.35949			1.584	0.53553			1.584	0.2602			1.584	0.15862			1.584	0.16871			1.584	0.34596			1.584	0.32225			1.584	0.20888			1.584	0.22973			1.584
	1.6	0.1882			1.6	0.20462			1.6	0.38933			1.6	0.35961			1.6	0.53329			1.6	0.26035			1.6	0.15383			1.6	0.16526			1.6	0.34866			1.6	0.32908			1.6	0.20836			1.6	0.22933			1.6
	1.616	0.17873			1.616	0.21452			1.616	0.38386			1.616	0.36754			1.616	0.54088			1.616	0.24806			1.616	0.15106			1.616	0.16791			1.616	0.33744			1.616	0.31747			1.616	0.20479			1.616	0.23721			1.616
	1.632	0.17581			1.632	0.21234			1.632	0.38717			1.632	0.36033			1.632	0.53465			1.632	0.25373			1.632	0.15431			1.632	0.16949			1.632	0.34755			1.632	0.32537			1.632	0.21006			1.632	0.2342			1.632
	1.648	0.19051			1.648	0.20089			1.648	0.39151			1.648	0.35559			1.648	0.52932			1.648	0.25129			1.648	0.15601			1.648	0.17134			1.648	0.3539			1.648	0.31737			1.648	0.20874			1.648	0.23557			1.648
	1.664	0.17005			1.664	0.20895			1.664	0.38721			1.664	0.35705			1.664	0.53122			1.664	0.25198			1.664	0.15641			1.664	0.16731			1.664	0.34685			1.664	0.31283			1.664	0.20505			1.664	0.2349			1.664
	1.68	0.18407			1.68	0.20931			1.68	0.38034			1.68	0.35397			1.68	0.52857			1.68	0.25654			1.68	0.15518			1.68	0.16462			1.68	0.3408			1.68	0.31878			1.68	0.20974			1.68	0.23695			1.68
	1.696	0.18219			1.696	0.21146			1.696	0.38249			1.696	0.35757			1.696	0.53149			1.696	0.25082			1.696	0.15816			1.696	0.17521			1.696	0.34894			1.696	0.32028			1.696	0.20782			1.696	0.23109			1.696
	1.712	0.17747			1.712	0.20484			1.712	0.39447			1.712	0.36049			1.712	0.52491			1.712	0.25832			1.712	0.15534			1.712	0.17167			1.712	0.34361			1.712	0.33379			1.712	0.20449			1.712	0.23236			1.712
	1.728	0.1747			1.728	0.20238			1.728	0.38027			1.728	0.35437			1.728	0.5355			1.728	0.25237			1.728	0.15459			1.728	0.17011			1.728	0.33609			1.728	0.31774			1.728	0.21142			1.728	0.23532			1.728
	1.744	0.18343			1.744	0.20972			1.744	0.38423			1.744	0.35914			1.744	0.53841			1.744	0.25033			1.744	0.15602			1.744	0.17367			1.744	0.34436			1.744	0.32151			1.744	0.2079			1.744	0.23476			1.744
	1.76	0.18394			1.76	0.20386			1.76	0.38192			1.76	0.35276			1.76	0.53175			1.76	0.25345			1.76	0.15525			1.76	0.16528			1.76	0.34478			1.76	0.30778			1.76	0.20135			1.76	0.23344			1.76
	1.776	0.17678			1.776	0.20037			1.776	0.38388			1.776	0.35074			1.776	0.53154			1.776	0.25996			1.776	0.15925			1.776	0.17485			1.776	0.34488			1.776	0.32624			1.776	0.20581			1.776	0.22899			1.776
	1.792	0.18036			1.792	0.21115			1.792	0.38004			1.792	0.36126			1.792	0.53088			1.792	0.25148			1.792	0.15698			1.792	0.17684			1.792	0.33485			1.792	0.32095			1.792	0.19694			1.792	0.23887			1.792
	1.808	0.176			1.808	0.20643			1.808	0.3817			1.808	0.35569			1.808	0.53028			1.808	0.24813			1.808	0.15733			1.808	0.16871			1.808	0.34191			1.808	0.31749			1.808	0.21327			1.808	0.23141			1.808
	1.824	0.17986			1.824	0.20867			1.824	0.38732			1.824	0.35151			1.824	0.53355			1.824	0.25667			1.824	0.15224			1.824	0.16966			1.824	0.34279			1.824	0.32047			1.824	0.20387			1.824	0.23727			1.824
	1.84	0.18162			1.84	0.19901			1.84	0.38241			1.84	0.36529			1.84	0.52935			1.84	0.25711			1.84	0.15579			1.84	0.17569			1.84	0.32796			1.84	0.32323			1.84	0.19966			1.84	0.23657			1.84
	1.856	0.17556			1.856	0.21301			1.856	0.3848			1.856	0.34945			1.856	0.52777			1.856	0.24619			1.856	0.15807			1.856	0.16971			1.856	0.3434			1.856	0.32592			1.856	0.2111			1.856	0.23996			1.856
	1.872	0.17771			1.872	0.20661			1.872	0.38293			1.872	0.34863			1.872	0.52956			1.872	0.255			1.872	0.1551			1.872	0.17907			1.872	0.33552			1.872	0.33156			1.872	0.20297			1.872	0.23723			1.872
	1.888	0.18254			1.888	0.20062			1.888	0.38417			1.888	0.352			1.888	0.52948			1.888	0.25643			1.888	0.15538			1.888	0.1825			1.888	0.34202			1.888	0.32256			1.888	0.21097			1.888	0.23604			1.888
	1.904	0.17012			1.904	0.21026			1.904	0.38475			1.904	0.34924			1.904	0.52829			1.904	0.25988			1.904	0.15365			1.904	0.17081			1.904	0.34292			1.904	0.31174			1.904	0.20597			1.904	0.23643			1.904
	1.92	0.17434			1.92	0.20229			1.92	0.38611			1.92	0.35324			1.92	0.52443			1.92	0.25981			1.92	0.15471			1.92	0.17577			1.92	0.34114			1.92	0.31924			1.92	0.21163			1.92	0.23468			1.92
	1.936	0.16688			1.936	0.19746			1.936	0.38829			1.936	0.35318			1.936	0.52634			1.936	0.24897			1.936	0.15673			1.936	0.17982			1.936	0.34195			1.936	0.33114			1.936	0.21069			1.936	0.23762			1.936
	1.952	0.18197			1.952	0.20081			1.952	0.37985			1.952	0.36345			1.952	0.53419			1.952	0.24794			1.952	0.15529			1.952	0.1729			1.952	0.34187			1.952	0.33134			1.952	0.20623			1.952	0.22936			1.952
	1.968	0.17668			1.968	0.20121			1.968	0.37863			1.968	0.34858			1.968	0.53497			1.968	0.25434			1.968	0.16005			1.968	0.17534			1.968	0.3439			1.968	0.31694			1.968	0.21379			1.968	0.23016			1.968
	1.984	0.18136			1.984	0.20601			1.984	0.38094			1.984	0.35797			1.984	0.53358			1.984	0.25058			1.984	0.15754			1.984	0.17596			1.984	0.33177			1.984	0.31523			1.984	0.21112			1.984	0.24129			1.984
	2	0.17849			2	0.20571			2	0.37857			2	0.35565			2	0.52789			2	0.24451			2	0.15504			2	0.1859			2	0.34613			2	0.32574			2	0.21066			2	0.23062			2
	2.016	0.18427			2.016	0.21343			2.016	0.37688			2.016	0.35608			2.016	0.53157			2.016	0.25871			2.016	0.15258			2.016	0.17923			2.016	0.33848			2.016	0.31652			2.016	0.21246			2.016	0.2382			2.016
	2.032	0.17771			2.032	0.21182			2.032	0.37263			2.032	0.35814			2.032	0.52183			2.032	0.24538			2.032	0.15903			2.032	0.18454			2.032	0.33268			2.032	0.32765			2.032	0.20378			2.032	0.22786			2.032
	2.048	0.17832			2.048	0.20126			2.048	0.37687			2.048	0.35102			2.048	0.53027			2.048	0.24225			2.048	0.15731			2.048	0.177			2.048	0.33612			2.048	0.3273			2.048	0.21233			2.048	0.2377			2.048
	2.064	0.18233			2.064	0.20157			2.064	0.37708			2.064	0.35731			2.064	0.52515			2.064	0.24599			2.064	0.15681			2.064	0.18348			2.064	0.33684			2.064	0.32735			2.064	0.21068			2.064	0.22753			2.064
	2.08	0.18501			2.08	0.20781			2.08	0.37785			2.08	0.35996			2.08	0.52825			2.08	0.24598			2.08	0.15988			2.08	0.18498			2.08	0.33523			2.08	0.32779			2.08	0.21901			2.08	0.24258			2.08
	2.096	0.17425			2.096	0.20599			2.096	0.38487			2.096	0.3474			2.096	0.5246			2.096	0.25244			2.096	0.14839			2.096	0.18767			2.096	0.33844			2.096	0.32317			2.096	0.20946			2.096	0.23478			2.096
	2.112	0.1806			2.112	0.20927			2.112	0.37483			2.112	0.3583			2.112	0.5252			2.112	0.2481			2.112	0.15608			2.112	0.1797			2.112	0.33587			2.112	0.31994			2.112	0.21171			2.112	0.22678			2.112
	2.128	0.17221			2.128	0.20278			2.128	0.37318			2.128	0.35764			2.128	0.52838			2.128	0.24632			2.128	0.15365			2.128	0.18127			2.128	0.3353			2.128	0.3146			2.128	0.2149			2.128	0.23508			2.128
	2.144	0.19145			2.144	0.20779			2.144	0.37905			2.144	0.34665			2.144	0.52304			2.144	0.25113			2.144	0.15712			2.144	0.17774			2.144	0.33162			2.144	0.32359			2.144	0.21472			2.144	0.2376			2.144
	2.16	0.17549			2.16	0.2037			2.16	0.37774			2.16	0.35162			2.16	0.53341			2.16	0.24687			2.16	0.15482			2.16	0.17774			2.16	0.33603			2.16	0.32407			2.16	0.21767			2.16	0.23281			2.16
	2.176	0.18848			2.176	0.20319			2.176	0.37811			2.176	0.35117			2.176	0.52313			2.176	0.25034			2.176	0.15715			2.176	0.18754			2.176	0.33043			2.176	0.32007			2.176	0.21237			2.176	0.2329			2.176
	2.192	0.17021			2.192	0.20713			2.192	0.37378			2.192	0.34879			2.192	0.53091			2.192	0.25272			2.192	0.15847			2.192	0.1757			2.192	0.34137			2.192	0.31931			2.192	0.21482			2.192	0.23485			2.192
	2.208	0.18539			2.208	0.21199			2.208	0.37772			2.208	0.34682			2.208	0.51969			2.208	0.25645			2.208	0.15516			2.208	0.18009			2.208	0.32924			2.208	0.31616			2.208	0.2054			2.208	0.23046			2.208
	2.224	0.19274			2.224	0.19774			2.224	0.36973			2.224	0.35499			2.224	0.52459			2.224	0.2438			2.224	0.15836			2.224	0.18209			2.224	0.33273			2.224	0.33154			2.224	0.21234			2.224	0.23595			2.224
	2.24	0.18216			2.24	0.20877			2.24	0.37351			2.24	0.35189			2.24	0.52595			2.24	0.24729			2.24	0.15891			2.24	0.18584			2.24	0.33276			2.24	0.32394			2.24	0.21891			2.24	0.22393			2.24
	2.256	0.19043			2.256	0.20199			2.256	0.37438			2.256	0.36075			2.256	0.52538			2.256	0.24077			2.256	0.16056			2.256	0.18886			2.256	0.33304			2.256	0.33219			2.256	0.22073			2.256	0.2257			2.256
	2.272	0.18697			2.272	0.20593			2.272	0.36705			2.272	0.35426			2.272	0.52997			2.272	0.24889			2.272	0.16211			2.272	0.18793			2.272	0.33291			2.272	0.33369			2.272	0.21792			2.272	0.22459			2.272
	2.288	0.18389			2.288	0.20408			2.288	0.37193			2.288	0.34224			2.288	0.52144			2.288	0.23993			2.288	0.15702			2.288	0.18316			2.288	0.32657			2.288	0.32313			2.288	0.2215			2.288	0.23007			2.288
	2.304	0.18665			2.304	0.20247			2.304	0.37294			2.304	0.34098			2.304	0.52456			2.304	0.25174			2.304	0.15789			2.304	0.1917			2.304	0.33632			2.304	0.33651			2.304	0.22093			2.304	0.23189			2.304
	2.32	0.19158			2.32	0.21101			2.32	0.3666			2.32	0.3548			2.32	0.5254			2.32	0.24839			2.32	0.15991			2.32	0.17824			2.32	0.32873			2.32	0.32294			2.32	0.2139			2.32	0.2261			2.32
	2.336	0.17784			2.336	0.19986			2.336	0.37416			2.336	0.34501			2.336	0.5205			2.336	0.24175			2.336	0.15945			2.336	0.19361			2.336	0.32586			2.336	0.33422			2.336	0.22207			2.336	0.23393			2.336
	2.352	0.18829			2.352	0.21001			2.352	0.37025			2.352	0.3551			2.352	0.52615			2.352	0.24147			2.352	0.16287			2.352	0.18841			2.352	0.32587			2.352	0.32815			2.352	0.21774			2.352	0.22956			2.352
	2.368	0.18429			2.368	0.20113			2.368	0.37593			2.368	0.3467			2.368	0.52471			2.368	0.23795			2.368	0.16058			2.368	0.18519			2.368	0.32857			2.368	0.33078			2.368	0.21455			2.368	0.22615			2.368
	2.384	0.18813			2.384	0.20371			2.384	0.36071			2.384	0.35275			2.384	0.52552			2.384	0.2499			2.384	0.16225			2.384	0.18825			2.384	0.32782			2.384	0.31473			2.384	0.2218			2.384	0.22777			2.384
	2.4	0.18499			2.4	0.20685			2.4	0.36714			2.4	0.34943			2.4	0.53392			2.4	0.23329			2.4	0.16037			2.4	0.1894			2.4	0.33298			2.4	0.32576			2.4	0.22161			2.4	0.22627			2.4
	2.416	0.18343			2.416	0.20537			2.416	0.37222			2.416	0.34748			2.416	0.52921			2.416	0.2447			2.416	0.15985			2.416	0.18721			2.416	0.3295			2.416	0.32119			2.416	0.21544			2.416	0.22847			2.416
	2.432	0.1901			2.432	0.20368			2.432	0.37239			2.432	0.34164			2.432	0.53108			2.432	0.24436			2.432	0.16033			2.432	0.18997			2.432	0.32861			2.432	0.31218			2.432	0.21678			2.432	0.22984			2.432
	2.448	0.18817			2.448	0.20388			2.448	0.36911			2.448	0.34459			2.448	0.52873			2.448	0.24108			2.448	0.16402			2.448	0.18609			2.448	0.33538			2.448	0.32394			2.448	0.22066			2.448	0.23134			2.448
	2.464	0.18247			2.464	0.20203			2.464	0.3713			2.464	0.34075			2.464	0.52542			2.464	0.23967			2.464	0.15865			2.464	0.1826			2.464	0.32887			2.464	0.3224			2.464	0.21839			2.464	0.22765			2.464
	2.48	0.18934			2.48	0.20869			2.48	0.36829			2.48	0.35377			2.48	0.51969			2.48	0.23902			2.48	0.16101			2.48	0.18191			2.48	0.32876			2.48	0.33839			2.48	0.21836			2.48	0.22042			2.48
	2.496	0.19564			2.496	0.20005			2.496	0.37103			2.496	0.33161			2.496	0.5257			2.496	0.24107			2.496	0.16318			2.496	0.19132			2.496	0.32891			2.496	0.32834			2.496	0.2206			2.496	0.21999			2.496
	2.512	0.19215			2.512	0.2079			2.512	0.36377			2.512	0.34585			2.512	0.51738			2.512	0.22978			2.512	0.16236			2.512	0.1895			2.512	0.32653			2.512	0.32339			2.512	0.21342			2.512	0.22167			2.512
	2.528	0.19678			2.528	0.20232			2.528	0.37279			2.528	0.34074			2.528	0.5256			2.528	0.23503			2.528	0.16005			2.528	0.19144			2.528	0.32237			2.528	0.32215			2.528	0.2198			2.528	0.22526			2.528
	2.544	0.19501			2.544	0.20585			2.544	0.35554			2.544	0.34976			2.544	0.51825			2.544	0.23876			2.544	0.16274			2.544	0.1857			2.544	0.32704			2.544	0.3239			2.544	0.21973			2.544	0.21807			2.544
	2.56	0.19596			2.56	0.2081			2.56	0.3685			2.56	0.3448			2.56	0.52424			2.56	0.2354			2.56	0.16607			2.56	0.19288			2.56	0.3217			2.56	0.32518			2.56	0.21751			2.56	0.22264			2.56
	2.576	0.19946			2.576	0.20811			2.576	0.36486			2.576	0.34233			2.576	0.52073			2.576	0.2372			2.576	0.16145			2.576	0.19489			2.576	0.33749			2.576	0.32782			2.576	0.2272			2.576	0.21921			2.576
	2.592	0.19856			2.592	0.19943			2.592	0.36415			2.592	0.34683			2.592	0.51904			2.592	0.2345			2.592	0.16558			2.592	0.1877			2.592	0.32648			2.592	0.33463			2.592	0.22043			2.592	0.2237			2.592
	2.608	0.19829			2.608	0.19987			2.608	0.36549			2.608	0.34006			2.608	0.51526			2.608	0.23119			2.608	0.16847			2.608	0.1968			2.608	0.32287			2.608	0.33108			2.608	0.2243			2.608	0.22305			2.608
	2.624	0.19922			2.624	0.20337			2.624	0.36323			2.624	0.33772			2.624	0.52818			2.624	0.23503			2.624	0.16337			2.624	0.19335			2.624	0.32722			2.624	0.33258			2.624	0.22478			2.624	0.2278			2.624
	2.64	0.19948			2.64	0.20015			2.64	0.36658			2.64	0.33514			2.64	0.51695			2.64	0.23233			2.64	0.16893			2.64	0.18747			2.64	0.32695			2.64	0.33572			2.64	0.21642			2.64	0.22573			2.64
	2.656	0.20641			2.656	0.20997			2.656	0.35529			2.656	0.3452			2.656	0.52371			2.656	0.22872			2.656	0.16854			2.656	0.18788			2.656	0.31998			2.656	0.32512			2.656	0.22404			2.656	0.21842			2.656
	2.672	0.19531			2.672	0.1967			2.672	0.35988			2.672	0.3415			2.672	0.51927			2.672	0.23237			2.672	0.16905			2.672	0.1891			2.672	0.32527			2.672	0.32719			2.672	0.22058			2.672	0.22097			2.672
	2.688	0.19732			2.688	0.20491			2.688	0.36619			2.688	0.33659			2.688	0.52383			2.688	0.22909			2.688	0.16828			2.688	0.1876			2.688	0.32663			2.688	0.33246			2.688	0.218			2.688	0.22589			2.688
	2.704	0.20334			2.704	0.20948			2.704	0.36629			2.704	0.34328			2.704	0.51742			2.704	0.23189			2.704	0.16771			2.704	0.18409			2.704	0.32566			2.704	0.33026			2.704	0.2249			2.704	0.21802			2.704
	2.72	0.19888			2.72	0.20076			2.72	0.35904			2.72	0.3397			2.72	0.52192			2.72	0.23287			2.72	0.17455			2.72	0.19072			2.72	0.3353			2.72	0.32706			2.72	0.22217			2.72	0.2201			2.72
	2.736	0.19829			2.736	0.19728			2.736	0.3617			2.736	0.34878			2.736	0.52255			2.736	0.22828			2.736	0.1637			2.736	0.19072			2.736	0.31444			2.736	0.33454			2.736	0.22579			2.736	0.22326			2.736
	2.752	0.19983			2.752	0.19838			2.752	0.36286			2.752	0.33234			2.752	0.5193			2.752	0.22594			2.752	0.16966			2.752	0.19007			2.752	0.33173			2.752	0.32093			2.752	0.22352			2.752	0.21933			2.752
	2.768	0.20085			2.768	0.19421			2.768	0.35952			2.768	0.33504			2.768	0.52359			2.768	0.23234			2.768	0.16587			2.768	0.17924			2.768	0.31684			2.768	0.33244			2.768	0.22686			2.768	0.21931			2.768
	2.784	0.20633			2.784	0.19619			2.784	0.36469			2.784	0.33261			2.784	0.51945			2.784	0.21887			2.784	0.17278			2.784	0.1812			2.784	0.32248			2.784	0.32877			2.784	0.22783			2.784	0.21563			2.784
	2.8	0.201			2.8	0.20622			2.8	0.36084			2.8	0.33795			2.8	0.52498			2.8	0.22083			2.8	0.17488			2.8	0.18976			2.8	0.31974			2.8	0.32385			2.8	0.22679			2.8	0.21805			2.8
	2.816	0.20443			2.816	0.19697			2.816	0.35624			2.816	0.33926			2.816	0.51602			2.816	0.22545			2.816	0.17841			2.816	0.17775			2.816	0.32663			2.816	0.32573			2.816	0.22573			2.816	0.2154			2.816
	2.832	0.20885			2.832	0.20356			2.832	0.3633			2.832	0.32922			2.832	0.52295			2.832	0.22274			2.832	0.17172			2.832	0.18938			2.832	0.32497			2.832	0.33085			2.832	0.2279			2.832	0.21455			2.832
	2.848	0.21887			2.848	0.19657			2.848	0.3502			2.848	0.33761			2.848	0.51803			2.848	0.22669			2.848	0.17633			2.848	0.17843			2.848	0.3252			2.848	0.33164			2.848	0.2252			2.848	0.20718			2.848
	2.864	0.19945			2.864	0.20306			2.864	0.35569			2.864	0.33743			2.864	0.51422			2.864	0.22519			2.864	0.17118			2.864	0.18264			2.864	0.32606			2.864	0.33398			2.864	0.23006			2.864	0.21779			2.864
	2.88	0.21195			2.88	0.19988			2.88	0.36448			2.88	0.32797			2.88	0.51387			2.88	0.22879			2.88	0.17714			2.88	0.18651			2.88	0.31855			2.88	0.32769			2.88	0.22515			2.88	0.21395			2.88
	2.896	0.19954			2.896	0.19645			2.896	0.35505			2.896	0.33036			2.896	0.51688			2.896	0.22726			2.896	0.17655			2.896	0.19082			2.896	0.32879			2.896	0.33971			2.896	0.22784			2.896	0.21346			2.896
	2.912	0.20841			2.912	0.19509			2.912	0.36266			2.912	0.33427			2.912	0.52333			2.912	0.23177			2.912	0.18095			2.912	0.18927			2.912	0.31453			2.912	0.33356			2.912	0.22552			2.912	0.21707			2.912
	2.928	0.21274			2.928	0.20184			2.928	0.34539			2.928	0.34428			2.928	0.51944			2.928	0.2238			2.928	0.17829			2.928	0.18683			2.928	0.32611			2.928	0.32726			2.928	0.22457			2.928	0.21843			2.928
	2.944	0.21188			2.944	0.19818			2.944	0.35943			2.944	0.33333			2.944	0.51478			2.944	0.22707			2.944	0.18005			2.944	0.17672			2.944	0.31338			2.944	0.32437			2.944	0.22426			2.944	0.20672			2.944
	2.96	0.20983			2.96	0.19985			2.96	0.36093			2.96	0.33141			2.96	0.5176			2.96	0.21983			2.96	0.18261			2.96	0.18134			2.96	0.31769			2.96	0.32757			2.96	0.22768			2.96	0.21144			2.96
	2.976	0.20731			2.976	0.19741			2.976	0.35064			2.976	0.33793			2.976	0.51787			2.976	0.21884			2.976	0.18224			2.976	0.18163			2.976	0.31828			2.976	0.33127			2.976	0.22716			2.976	0.21873			2.976
	2.992	0.21659			2.992	0.19926			2.992	0.35899			2.992	0.34382			2.992	0.51838			2.992	0.228			2.992	0.18119			2.992	0.18279			2.992	0.31677			2.992	0.32869			2.992	0.22207			2.992	0.21846			2.992
	3.008	0.21341			3.008	0.20128			3.008	0.35121			3.008	0.33136			3.008	0.51628			3.008	0.21697			3.008	0.17848			3.008	0.17953			3.008	0.32533			3.008	0.31961			3.008	0.22776			3.008	0.21724			3.008
	3.024	0.21026			3.024	0.19771			3.024	0.35799			3.024	0.34003			3.024	0.51842			3.024	0.22211			3.024	0.18304			3.024	0.17683			3.024	0.31962			3.024	0.32965			3.024	0.22371			3.024	0.21569			3.024
	3.04	0.20824			3.04	0.19582			3.04	0.35267			3.04	0.33961			3.04	0.51808			3.04	0.21237			3.04	0.17714			3.04	0.18153			3.04	0.3149			3.04	0.33246			3.04	0.23386			3.04	0.20321			3.04
	3.056	0.21698			3.056	0.18737			3.056	0.35246			3.056	0.33586			3.056	0.51693			3.056	0.21582			3.056	0.1839			3.056	0.18132			3.056	0.31481			3.056	0.32846			3.056	0.23039			3.056	0.2106			3.056
	3.072	0.21755			3.072	0.19754			3.072	0.35357			3.072	0.34583			3.072	0.51302			3.072	0.22568			3.072	0.18266			3.072	0.1827			3.072	0.32637			3.072	0.32571			3.072	0.22734			3.072	0.20994			3.072
	3.088	0.21662			3.088	0.18887			3.088	0.34829			3.088	0.33058			3.088	0.51463			3.088	0.21897			3.088	0.1882			3.088	0.18071			3.088	0.31779			3.088	0.3322			3.088	0.22736			3.088	0.20907			3.088
	3.104	0.23059			3.104	0.20063			3.104	0.35164			3.104	0.3363			3.104	0.51969			3.104	0.21977			3.104	0.18519			3.104	0.1784			3.104	0.31547			3.104	0.32923			3.104	0.22819			3.104	0.21269			3.104
	3.12	0.219			3.12	0.20426			3.12	0.35128			3.12	0.33494			3.12	0.50971			3.12	0.21513			3.12	0.18944			3.12	0.17613			3.12	0.32126			3.12	0.33673			3.12	0.22697			3.12	0.21086			3.12
	3.136	0.20413			3.136	0.19316			3.136	0.35181			3.136	0.34013			3.136	0.5143			3.136	0.2283			3.136	0.18428			3.136	0.17338			3.136	0.31931			3.136	0.31512			3.136	0.22457			3.136	0.21303			3.136
	3.152	0.21652			3.152	0.19961			3.152	0.34865			3.152	0.34997			3.152	0.51866			3.152	0.2231			3.152	0.18794			3.152	0.17457			3.152	0.31546			3.152	0.33328			3.152	0.22347			3.152	0.20958			3.152
	3.168	0.21429			3.168	0.19437			3.168	0.35175			3.168	0.33458			3.168	0.51127			3.168	0.22349			3.168	0.18856			3.168	0.17638			3.168	0.31396			3.168	0.32219			3.168	0.22349			3.168	0.21783			3.168
	3.184	0.21584			3.184	0.19703			3.184	0.34811			3.184	0.33525			3.184	0.51528			3.184	0.22134			3.184	0.18802			3.184	0.17671			3.184	0.31754			3.184	0.31562			3.184	0.22543			3.184	0.21684			3.184
	3.2	0.2083			3.2	0.19516			3.2	0.33753			3.2	0.3354			3.2	0.50771			3.2	0.22444			3.2	0.18907			3.2	0.17546			3.2	0.30492			3.2	0.32715			3.2	0.22771			3.2	0.20659			3.2
	3.216	0.21126			3.216	0.20354			3.216	0.35187			3.216	0.33159			3.216	0.51579			3.216	0.21552			3.216	0.1885			3.216	0.17169			3.216	0.31593			3.216	0.33232			3.216	0.23163			3.216	0.20959			3.216
	3.232	0.21436			3.232	0.18718			3.232	0.34889			3.232	0.33419			3.232	0.50929			3.232	0.21876			3.232	0.18875			3.232	0.1766			3.232	0.31679			3.232	0.32431			3.232	0.21779			3.232	0.21512			3.232
	3.248	0.23146			3.248	0.20199			3.248	0.3479			3.248	0.31983			3.248	0.50946			3.248	0.22543			3.248	0.19161			3.248	0.17876			3.248	0.31433			3.248	0.32707			3.248	0.22443			3.248	0.21255			3.248
	3.264	0.22114			3.264	0.19901			3.264	0.35228			3.264	0.32993			3.264	0.51336			3.264	0.21627			3.264	0.18789			3.264	0.16553			3.264	0.3099			3.264	0.31895			3.264	0.22207			3.264	0.21206			3.264
	3.28	0.22412			3.28	0.20847			3.28	0.34203			3.28	0.33866			3.28	0.51123			3.28	0.2165			3.28	0.19731			3.28	0.17219			3.28	0.31871			3.28	0.32506			3.28	0.229			3.28	0.21037			3.28
	3.296	0.21681			3.296	0.19648			3.296	0.35169			3.296	0.32675			3.296	0.50903			3.296	0.21839			3.296	0.18878			3.296	0.16891			3.296	0.3095			3.296	0.33401			3.296	0.226			3.296	0.20705			3.296
	3.312	0.22308			3.312	0.20017			3.312	0.34572			3.312	0.33684			3.312	0.51157			3.312	0.22109			3.312	0.19282			3.312	0.17361			3.312	0.31158			3.312	0.32975			3.312	0.2203			3.312	0.21467			3.312
	3.328	0.22515			3.328	0.19805			3.328	0.34421			3.328	0.33094			3.328	0.5051			3.328	0.22308			3.328	0.19413			3.328	0.1713			3.328	0.31323			3.328	0.32252			3.328	0.22415			3.328	0.21288			3.328
	3.344	0.21958			3.344	0.18829			3.344	0.34957			3.344	0.34233			3.344	0.51674			3.344	0.21684			3.344	0.18921			3.344	0.17556			3.344	0.31346			3.344	0.33684			3.344	0.22217			3.344	0.21462			3.344
	3.36	0.22158			3.36	0.19036			3.36	0.33875			3.36	0.34082			3.36	0.51282			3.36	0.21546			3.36	0.19344			3.36	0.16676			3.36	0.30613			3.36	0.31317			3.36	0.22088			3.36	0.21446			3.36
	3.376	0.22534			3.376	0.20083			3.376	0.34844							3.376	0.51041			3.376	0.21937			3.376	0.19078			3.376	0.16971			3.376	0.30967			3.376	0.32151			3.376	0.22358			3.376	0.19806			3.376
	3.392	0.21815			3.392	0.19356			3.392	0.34597							3.392	0.5079			3.392	0.21472			3.392	0.19686			3.392	0.178			3.392	0.31516			3.392	0.31651			3.392	0.222			3.392	0.21682			3.392
	3.408	0.2199			3.408	0.19234			3.408	0.34817							3.408	0.5137			3.408	0.21307			3.408	0.19448			3.408	0.16341			3.408	0.30598			3.408	0.32016			3.408	0.22274			3.408	0.2104			3.408
	3.424	0.22379			3.424	0.19183			3.424	0.34542							3.424	0.50368			3.424	0.22682			3.424	0.1883			3.424	0.16968			3.424	0.3118			3.424	0.31588			3.424	0.22338			3.424	0.20759			3.424
	3.44	0.21923			3.44	0.19911			3.44	0.3361							3.44	0.51281			3.44	0.22309			3.44	0.19527			3.44	0.16258			3.44	0.31348			3.44	0.32036			3.44	0.22082			3.44	0.20685			3.44
	3.456	0.2231			3.456	0.19421			3.456	0.34326							3.456	0.50882			3.456	0.21785			3.456	0.18989			3.456	0.16689			3.456	0.31967			3.456	0.32661			3.456	0.22512			3.456	0.19865			3.456
	3.472	0.22347			3.472	0.19811			3.472	0.34677							3.472	0.50813			3.472	0.21586			3.472	0.19261			3.472	0.1635			3.472	0.30552			3.472	0.32722			3.472	0.23071			3.472	0.20558			3.472
	3.488	0.22275			3.488	0.19698			3.488	0.33557							3.488	0.516			3.488	0.21603			3.488	0.19085			3.488	0.16662			3.488	0.31477			3.488	0.32321			3.488	0.22261			3.488	0.20222			3.488
	3.504	0.21825			3.504	0.19087			3.504	0.33978							3.504	0.50493			3.504	0.21186			3.504	0.18995			3.504	0.16343			3.504	0.3039			3.504	0.32302			3.504	0.21851			3.504	0.20796			3.504
	3.52	0.22482			3.52	0.19255			3.52	0.34308							3.52	0.50875			3.52	0.21689			3.52	0.19613			3.52	0.16338			3.52	0.31173			3.52	0.33277			3.52	0.21893			3.52	0.21556			3.52
	3.536	0.22676			3.536	0.18697			3.536	0.33348							3.536	0.51073			3.536	0.21445			3.536	0.18703			3.536	0.16238			3.536	0.31027			3.536	0.32104			3.536	0.21469			3.536	0.21176			3.536
	3.552	0.23075			3.552	0.19998			3.552	0.3429							3.552	0.51317			3.552	0.22156			3.552	0.1907			3.552	0.16341			3.552	0.30127			3.552	0.32349			3.552	0.22775			3.552	0.21234			3.552
	3.568	0.22169			3.568	0.1944			3.568	0.33759							3.568	0.50997			3.568	0.21096			3.568	0.19835			3.568	0.17027			3.568	0.31562			3.568	0.31355			3.568	0.22426			3.568	0.20829			3.568
	3.584	0.21931			3.584	0.19635			3.584	0.34651							3.584	0.51031			3.584	0.21685			3.584	0.19293			3.584	0.17522			3.584	0.3026			3.584	0.32521			3.584	0.22429			3.584	0.20269			3.584
	3.6	0.22196			3.6	0.18731			3.6	0.34055							3.6	0.50845			3.6	0.21726			3.6	0.19668			3.6	0.1683			3.6	0.30435			3.6	0.31975			3.6	0.22394			3.6	0.20679			3.6
	3.616	0.22109			3.616	0.19631			3.616	0.34497							3.616	0.50758			3.616	0.21655			3.616	0.19389			3.616	0.16418			3.616	0.31887			3.616	0.31734			3.616	0.22286			3.616	0.20485			3.616
	3.632	0.2265			3.632	0.1948			3.632	0.34371							3.632	0.50694			3.632	0.21909			3.632	0.19344			3.632	0.16329			3.632	0.31155			3.632	0.32067			3.632	0.223			3.632	0.20001			3.632
	3.648	0.21313			3.648	0.18879			3.648	0.342							3.648	0.50065			3.648	0.21468			3.648	0.19425			3.648	0.16541			3.648	0.29765			3.648	0.30961			3.648	0.22037			3.648	0.20495			3.648
	3.664	0.22864			3.664	0.19328			3.664	0.34052							3.664	0.50377			3.664	0.2144			3.664	0.19285			3.664	0.16659			3.664	0.30575			3.664	0.32102			3.664	0.22133			3.664	0.21021			3.664
	3.68	0.21766			3.68	0.19009			3.68	0.33664							3.68	0.50587			3.68	0.22638			3.68	0.19631			3.68	0.1622			3.68	0.30528			3.68	0.32796			3.68	0.22142			3.68	0.20755			3.68
	3.696	0.22691			3.696	0.19181			3.696	0.34436							3.696	0.50348			3.696	0.21238			3.696	0.19605			3.696	0.16487			3.696	0.31519			3.696	0.32334			3.696	0.21476			3.696	0.21041			3.696
	3.712	0.21566			3.712	0.19022			3.712	0.34226							3.712	0.50173			3.712	0.22429			3.712	0.19552			3.712	0.16212			3.712	0.30524			3.712	0.32239			3.712	0.22622			3.712	0.21178			3.712
	3.728	0.21875			3.728	0.20085			3.728	0.33556							3.728	0.51416			3.728	0.21183			3.728	0.19229			3.728	0.16101			3.728	0.30094			3.728	0.31854			3.728	0.21692			3.728	0.20856			3.728
	3.744	0.2221			3.744	0.19006			3.744	0.33912							3.744	0.49929			3.744	0.21609			3.744	0.19198			3.744	0.16446			3.744	0.30879			3.744	0.31422			3.744	0.21701			3.744	0.2098			3.744
	3.76	0.22302			3.76	0.18922			3.76	0.32628							3.76	0.50337			3.76	0.21071			3.76	0.19667			3.76	0.17405			3.76	0.30227			3.76	0.31106			3.76	0.22458			3.76	0.20958			3.76
	3.776	0.22514			3.776	0.18402			3.776	0.34162							3.776	0.49701			3.776	0.21805			3.776	0.1973			3.776	0.16782			3.776	0.3156			3.776	0.31934			3.776	0.21511			3.776	0.20444			3.776
	3.792	0.22527			3.792	0.18955			3.792	0.33049							3.792	0.50001			3.792	0.21077			3.792	0.19673			3.792	0.17131			3.792	0.30345			3.792	0.31991			3.792	0.22021			3.792	0.20368			3.792
	3.808	0.22425			3.808	0.19896			3.808	0.33955							3.808	0.5018			3.808	0.22386			3.808	0.20132			3.808	0.17327			3.808	0.30667			3.808	0.31689			3.808	0.21715			3.808	0.20698			3.808
	3.824	0.216			3.824	0.18493			3.824	0.3375							3.824	0.49943			3.824	0.21071			3.824	0.19268			3.824	0.16064			3.824	0.31283			3.824	0.31859			3.824	0.21929			3.824	0.21353			3.824
	3.84	0.21135			3.84	0.18907			3.84	0.3343							3.84	0.49916			3.84	0.22116			3.84	0.19282			3.84	0.16627			3.84	0.30992			3.84	0.31808			3.84	0.21564			3.84	0.20475			3.84
	3.856	0.22695			3.856	0.18271			3.856	0.33966							3.856	0.50123			3.856	0.22161			3.856	0.19541			3.856	0.16938			3.856	0.29863			3.856	0.31847			3.856	0.22205			3.856	0.21118			3.856
	3.872	0.21399			3.872	0.19264			3.872	0.32928							3.872	0.5012											3.872	0.17179			3.872	0.30924			3.872	0.3148			3.872	0.2172			3.872	0.20661			3.872
	3.888	0.22411			3.888	0.18752			3.888	0.3339																			3.888	0.16213			3.888	0.30222			3.888	0.32063			3.888	0.21397			3.888	0.20852			3.888
	3.904	0.21458			3.904	0.19188			3.904	0.32928																			3.904	0.15822			3.904	0.30146			3.904	0.3204			3.904	0.2176			3.904	0.21235			3.904
	3.92	0.2172			3.92	0.20521			3.92	0.33902																			3.92	0.16787			3.92	0.30257			3.92	0.31388			3.92	0.21758			3.92	0.20422			3.92
	3.936	0.2217			3.936	0.19139			3.936	0.33171																			3.936	0.16444			3.936	0.30088			3.936	0.30644			3.936	0.22071			3.936	0.20748			3.936
	3.952	0.22343			3.952	0.19011			3.952	0.3254																			3.952	0.16849			3.952	0.29986			3.952	0.31997			3.952	0.21737			3.952	0.21473			3.952
	3.968	0.21112			3.968	0.19426			3.968	0.33059																			3.968	0.16268			3.968	0.30522			3.968	0.3132			3.968	0.21858			3.968	0.21048			3.968
	3.984	0.21557			3.984	0.19216			3.984	0.33061																			3.984	0.17171			3.984	0.30007			3.984	0.31319			3.984	0.2156			3.984	0.21082			3.984
	4	0.21475			4	0.19045			4	0.33546																			4	0.1569			4	0.2966			4	0.31855			4	0.21518			4	0.21185			4
	4.016	0.21697			4.016	0.19839			4.016	0.33497																			4.016	0.16901			4.016	0.29849			4.016	0.31631			4.016	0.21555			4.016	0.20065			4.016
	4.032	0.21208			4.032	0.19117			4.032	0.33107																			4.032	0.168			4.032	0.30818			4.032	0.31252			4.032	0.21854			4.032	0.21337			4.032
	4.048	0.19797			4.048	0.1944			4.048	0.33226																			4.048	0.16952			4.048	0.30251			4.048	0.30915			4.048	0.21783			4.048	0.21984			4.048
	4.064	0.21391			4.064	0.19619			4.064	0.33109																			4.064	0.16944			4.064	0.30121			4.064	0.31264			4.064	0.21116			4.064	0.21542			4.064
	4.08	0.20946			4.08	0.19363			4.08	0.33353																							4.08	0.30587			4.08	0.31575			4.08	0.21475			4.08	0.21213			4.08
	4.096	0.21738			4.096	0.19641			4.096	0.32347																							4.096	0.30425			4.096	0.30756			4.096	0.21485			4.096	0.20792			4.096
	4.112	0.20996			4.112	0.19494			4.112	0.33319																							4.112	0.30882			4.112	0.31535			4.112	0.21383			4.112	0.21856			4.112
	4.128	0.21383			4.128	0.19313			4.128	0.31859																							4.128	0.30846			4.128	0.29348			4.128	0.21158			4.128	0.20809			4.128
	4.144	0.21011			4.144	0.20279			4.144	0.32418																							4.144	0.30413			4.144	0.31737			4.144	0.21783			4.144	0.21078			4.144
	4.16	0.2066			4.16	0.18868			4.16	0.3273																							4.16	0.29927			4.16	0.31506			4.16	0.21531			4.16	0.21519			4.16
	4.176	0.20714			4.176	0.19411			4.176	0.31934																							4.176	0.30968			4.176	0.32618			4.176	0.21581			4.176	0.22127			4.176
	4.192	0.21176			4.192	0.19391			4.192	0.31551																							4.192	0.30395			4.192	0.31258			4.192	0.21675			4.192	0.2147			4.192
	4.208	0.20273			4.208	0.20019			4.208	0.32399																							4.208	0.30465			4.208	0.3039			4.208	0.21081			4.208	0.21581			4.208
	4.224	0.21111			4.224	0.1967			4.224	0.32685																							4.224	0.29918			4.224	0.31424			4.224	0.21455			4.224	0.21713			4.224
	4.24	0.2144			4.24	0.19821			4.24	0.32208																							4.24	0.31095			4.24	0.31059			4.24	0.21343			4.24	0.21522			4.24
	4.256	0.20946			4.256	0.19278			4.256	0.32294																							4.256	0.30282			4.256	0.30434			4.256	0.21163			4.256	0.22248			4.256
	4.272	0.21329			4.272	0.19844			4.272	0.32418																							4.272	0.30523			4.272	0.31219			4.272	0.21499			4.272	0.20692			4.272
	4.288	0.21601			4.288	0.20731			4.288	0.32157																							4.288	0.31059			4.288	0.30881			4.288	0.21853			4.288	0.21338			4.288
	4.304	0.20948			4.304	0.18631			4.304	0.3217																							4.304	0.30956			4.304	0.30896			4.304	0.21058			4.304	0.21207			4.304
	4.32	0.21208			4.32	0.19839			4.32	0.31901																							4.32	0.30705			4.32	0.30703			4.32	0.21598			4.32	0.21919			4.32
	4.336	0.20831			4.336	0.2044			4.336	0.32548																							4.336	0.30153			4.336	0.31102			4.336	0.21884			4.336	0.21557			4.336
	4.352	0.20547			4.352	0.20051			4.352	0.32109																							4.352	0.30463			4.352	0.3069			4.352	0.21399			4.352	0.22294			4.352
	4.368	0.20869			4.368	0.1949			4.368	0.32259																							4.368	0.3053			4.368	0.30753			4.368	0.20775			4.368	0.21579			4.368
									4.384	0.32179																											4.384	0.31082			4.384	0.21654
									4.4	0.31914																											4.4	0.31171			4.4	0.21302
									4.416	0.32019																											4.416	0.30375			4.416	0.21668
									4.432	0.3297																											4.432	0.31038			4.432	0.21585
									4.448	0.31555																											4.448	0.3125			4.448	0.2122
									4.464	0.31948																											4.464	0.3129			4.464	0.21664
									4.48	0.31831																											4.48	0.29761			4.48	0.21287
									4.496	0.32218																											4.496	0.30602			4.496	0.21985
									4.512	0.32721																											4.512	0.30765			4.512	0.21532
									4.528	0.31826																											4.528	0.31104			4.528	0.21797
									4.544	0.32323																											4.544	0.32159			4.544	0.21631
									4.56	0.32134																											4.56	0.30828			4.56	0.21635
									4.576	0.3142																											4.576	0.29847			4.576	0.2182
									4.592	0.32528																											4.592	0.31952			4.592	0.21504
									4.608	0.32549																											4.608	0.3037			4.608	0.21421
									4.624	0.31731																											4.624	0.30699			4.624	0.22109
									4.64	0.32706																											4.64	0.29877			4.64	0.21661
									4.656	0.32302																											4.656	0.31097			4.656	0.21907
									4.672	0.31546																											4.672	0.31154			4.672	0.21887
									4.688	0.32616																											4.688	0.31287			4.688	0.21392
									4.704	0.32494																											4.704	0.31157			4.704	0.21694
									4.72	0.3208																											4.72	0.33177			4.72	0.21637
									4.736	0.31995																											4.736	0.30186			4.736	0.21923
									4.752	0.32048																											4.752	0.31757			4.752	0.21583
									4.768	0.3209																											4.768	0.32046			4.768	0.21494
									4.784	0.31435																											4.784	0.31547			4.784	0.22401
									4.8	0.31775																											4.8	0.30434			4.8	0.21385
									4.816	0.32558																											4.816	0.30845			4.816	0.21823
									4.832	0.32778																											4.832	0.30753			4.832	0.22272
									4.848	0.32594																											4.848	0.31537			4.848	0.22282
									4.864	0.31952																											4.864	0.31521			4.864	0.22356
																																					4.88	0.30678
																																					4.896	0.30979
																																					4.912	0.32043
																																					4.928	0.31578
																																					4.944	0.32424
																																					4.96	0.31006
																																					4.976	0.31664
																																					4.992	0.31913
																																					5.008	0.31013
																																					5.024	0.31474
																																					5.04	0.31932
																																					5.056	0.32115
																																					5.072	0.31912
																																					5.088	0.32364
																																					5.104	0.32426
																																					5.12	0.32236
																																					5.136	0.31519
																																					5.152	0.32049
																																					5.168	0.31495
																																					5.184	0.31934
																																					5.2	0.3162
																																					5.216	0.33039
																																					5.232	0.32278
																																					5.248	0.31923
																																					5.264	0.31876
																																					5.28	0.31642
																																					5.296	0.3264
																																					5.312	0.31982
																																					5.328	0.3321
																																					5.344	0.33095
																																					5.36	0.32456
[truncated: 1 more columns]

## Sheet: Fig 3, Suppl Fig 5c
L42R1 Liposomes	Time	Signal Intensity		F88R1 Liposomes	Time	Signal Intensity		L89R1 Liposomes	Time	Signal Intensity		R98R1 Liposomes	Time	Signal Intensity		K100R1 Liposomes	Time	Signal Intensity		E102R1 Liposomes	Time	Signal Intensity		Y87R1 ND	Time	Signal Intensity		F88R1 ND	Time	Signal Intensity		L89R1 ND	Time	Signal Intensity
	-0.288	0.52453			-0.288	0.53665			-0.288	0.86178			-0.288	0.48478			-0.288	0.56131			-0.288	0.545			-0.288	0.65246			-0.288	0.45411			-0.288	0.43199
	-0.272	0.55404			-0.272	0.5733			-0.272	0.86373			-0.272	0.47785			-0.272	0.57626			-0.272	0.5613			-0.272	0.64012			-0.272	0.47067			-0.272	0.42501
	-0.256	0.55004			-0.256	0.5766			-0.256	0.86955			-0.256	0.48437			-0.256	0.57926			-0.256	0.55157			-0.256	0.63935			-0.256	0.47053			-0.256	0.43579
	-0.24	0.55995			-0.24	0.58622			-0.24	0.87039			-0.24	0.48871			-0.24	0.58914			-0.24	0.56656			-0.24	0.67466			-0.24	0.47786			-0.24	0.43873
	-0.224	0.58861			-0.224	0.60041			-0.224	0.8708			-0.224	0.48963			-0.224	0.60824			-0.224	0.57332			-0.224	0.64944			-0.224	0.50518			-0.224	0.45516
	-0.208	0.6025			-0.208	0.618			-0.208	0.87322			-0.208	0.50452			-0.208	0.61496			-0.208	0.59946			-0.208	0.65838			-0.208	0.52573			-0.208	0.4593
	-0.192	0.62723			-0.192	0.65003			-0.192	0.87914			-0.192	0.52456			-0.192	0.64494			-0.192	0.59224			-0.192	0.68234			-0.192	0.55716			-0.192	0.47199
	-0.176	0.65154			-0.176	0.6684			-0.176	0.88951			-0.176	0.53496			-0.176	0.64753			-0.176	0.61398			-0.176	0.68751			-0.176	0.58048			-0.176	0.49844
	-0.16	0.67494			-0.16	0.70299			-0.16	0.89326			-0.16	0.54329			-0.16	0.67903			-0.16	0.62628			-0.16	0.68025			-0.16	0.61596			-0.16	0.50719
	-0.144	0.70825			-0.144	0.72452			-0.144	0.89002			-0.144	0.57113			-0.144	0.69939			-0.144	0.65644			-0.144	0.71479			-0.144	0.62091			-0.144	0.53614
	-0.128	0.7408			-0.128	0.75092			-0.128	0.90601			-0.128	0.59507			-0.128	0.72924			-0.128	0.68206			-0.128	0.71203			-0.128	0.67517			-0.128	0.56823
	-0.112	0.78697			-0.112	0.79412			-0.112	0.91488			-0.112	0.61297			-0.112	0.75907			-0.112	0.70168			-0.112	0.74027			-0.112	0.71484			-0.112	0.598
	-0.096	0.82283			-0.096	0.83184			-0.096	0.93154			-0.096	0.65677			-0.096	0.80042			-0.096	0.75061			-0.096	0.77392			-0.096	0.75865			-0.096	0.65964
	-0.08	0.86651			-0.08	0.88753			-0.08	0.93967			-0.08	0.68391			-0.08	0.8204			-0.08	0.79944			-0.08	0.79609			-0.08	0.82134			-0.08	0.71085
	-0.064	0.90764			-0.064	0.91447			-0.064	0.95103			-0.064	0.74697			-0.064	0.86557			-0.064	0.84542			-0.064	0.8423			-0.064	0.86667			-0.064	0.77981
	-0.048	0.94394			-0.048	0.95717			-0.048	0.9602			-0.048	0.78931			-0.048	0.89495			-0.048	0.8785			-0.048	0.9011			-0.048	0.9021			-0.048	0.85039
	-0.032	0.97865			-0.032	0.9831			-0.032	0.98339			-0.032	0.87637			-0.032	0.94351			-0.032	0.93797			-0.032	0.9167			-0.032	0.95433			-0.032	0.9223
	-0.016	1			-0.016	0.99229			-0.016	0.98819			-0.016	0.95973			-0.016	0.98036			-0.016	0.98146			-0.016	0.96231			-0.016	0.98343			-0.016	0.97105
	0	0.99887			0	0.99787			0	1			0	1			0	1			0	0.99223			0	1			0	1			0	1
	0.016	0.99399			0.016	1			0.016	0.9932			0.016	0.97032			0.016	0.97768			0.016	1			0.016	0.98279			0.016	0.98547			0.016	0.97951
	0.032	0.97979			0.032	0.97774			0.032	0.98395			0.032	0.88077			0.032	0.96327			0.032	0.94584			0.032	0.95104			0.032	0.95504			0.032	0.92449
	0.048	0.94755			0.048	0.95603			0.048	0.96277			0.048	0.79342			0.048	0.9059			0.048	0.89833			0.048	0.89798			0.048	0.90911			0.048	0.8552
	0.064	0.91038			0.064	0.92016			0.064	0.9574			0.064	0.73423			0.064	0.86814			0.064	0.84031			0.064	0.85343			0.064	0.85687			0.064	0.78698
	0.08	0.87009			0.08	0.87696			0.08	0.93662			0.08	0.6827			0.08	0.8267			0.08	0.80446			0.08	0.79622			0.08	0.82572			0.08	0.7135
	0.096	0.82664			0.096	0.82714			0.096	0.92601			0.096	0.64986			0.096	0.79576			0.096	0.74047			0.096	0.76229			0.096	0.76912			0.096	0.6557
	0.112	0.77641			0.112	0.80546			0.112	0.91676			0.112	0.6189			0.112	0.75124			0.112	0.71573			0.112	0.73865			0.112	0.70871			0.112	0.60604
	0.128	0.7457			0.128	0.74211			0.128	0.90572			0.128	0.58774			0.128	0.73129			0.128	0.67897			0.128	0.71936			0.128	0.66102			0.128	0.56755
	0.144	0.6921			0.144	0.72757			0.144	0.89608			0.144	0.57219			0.144	0.69863			0.144	0.65384			0.144	0.69683			0.144	0.63136			0.144	0.53587
	0.16	0.66497			0.16	0.67541			0.16	0.89156			0.16	0.53995			0.16	0.67673			0.16	0.6258			0.16	0.69217			0.16	0.58975			0.16	0.50636
	0.176	0.6323			0.176	0.66265			0.176	0.88367			0.176	0.53273			0.176	0.64808			0.176	0.61325			0.176	0.6642			0.176	0.547			0.176	0.48654
	0.192	0.60507			0.192	0.61667			0.192	0.88499			0.192	0.51741			0.192	0.63187			0.192	0.59275			0.192	0.66803			0.192	0.54303			0.192	0.46379
	0.208	0.5924			0.208	0.59969			0.208	0.87455			0.208	0.49518			0.208	0.61199			0.208	0.57268			0.208	0.64879			0.208	0.50848			0.208	0.44533
	0.224	0.55386			0.224	0.58558			0.224	0.86919			0.224	0.4913			0.224	0.5946			0.224	0.56782			0.224	0.67991			0.224	0.47722			0.224	0.44292
	0.24	0.54655			0.24	0.57716			0.24	0.86849			0.24	0.48268			0.24	0.57397			0.24	0.56466			0.24	0.63492			0.24	0.4779			0.24	0.42729
	0.256	0.53951			0.256	0.5363			0.256	0.86502			0.256	0.4788			0.256	0.55592			0.256	0.54906			0.256	0.65736			0.256	0.45433			0.256	0.42078
	0.272	0.50599			0.272	0.53317			0.272	0.85921			0.272	0.46781			0.272	0.55077			0.272	0.53716			0.272	0.63689			0.272	0.44346			0.272	0.41008
	0.288	0.50229			0.288	0.53379			0.288	0.85708			0.288	0.46892			0.288	0.53437			0.288	0.52823			0.288	0.63112			0.288	0.43004			0.288	0.41253
	0.304	0.50001			0.304	0.50413			0.304	0.86246			0.304	0.45211			0.304	0.52577			0.304	0.52454			0.304	0.60722			0.304	0.42153			0.304	0.39498
	0.32	0.47832			0.32	0.49095			0.32	0.85267			0.32	0.44398			0.32	0.51749			0.32	0.51428			0.32	0.61232			0.32	0.40508			0.32	0.39275
	0.336	0.47804			0.336	0.49469			0.336	0.85343			0.336	0.44444			0.336	0.49248			0.336	0.51286			0.336	0.61652			0.336	0.41781			0.336	0.38461
	0.352	0.47271			0.352	0.48497			0.352	0.85478			0.352	0.4371			0.352	0.4969			0.352	0.50379			0.352	0.62552			0.352	0.3862			0.352	0.38461
	0.368	0.47012			0.368	0.47436			0.368	0.85398			0.368	0.43984			0.368	0.49722			0.368	0.50741			0.368	0.59781			0.368	0.39699			0.368	0.37712
	0.384	0.46186			0.384	0.47269			0.384	0.8535			0.384	0.44099			0.384	0.48031			0.384	0.49274			0.384	0.64089			0.384	0.36926			0.384	0.37239
	0.4	0.45034			0.4	0.45731			0.4	0.84913			0.4	0.42468			0.4	0.47504			0.4	0.49116			0.4	0.61853			0.4	0.36417			0.4	0.36086
	0.416	0.44452			0.416	0.45596			0.416	0.84679			0.416	0.43212			0.416	0.48209			0.416	0.48058			0.416	0.58755			0.416	0.36137			0.416	0.35956
	0.432	0.44676			0.432	0.46332			0.432	0.84046			0.432	0.41986			0.432	0.45594			0.432	0.47905			0.432	0.60737			0.432	0.36224			0.432	0.35764
	0.448	0.43396			0.448	0.45615			0.448	0.84257			0.448	0.42173			0.448	0.46005			0.448	0.48495			0.448	0.58914			0.448	0.34359			0.448	0.35197
	0.464	0.44268			0.464	0.44189			0.464	0.83563			0.464	0.42473			0.464	0.44122			0.464	0.47038			0.464	0.60195			0.464	0.35614			0.464	0.34328
	0.48	0.43534			0.48	0.44404			0.48	0.84068			0.48	0.42364			0.48	0.45218			0.48	0.46589			0.48	0.6067			0.48	0.34927			0.48	0.34957
	0.496	0.41402			0.496	0.43121			0.496	0.83863			0.496	0.40694			0.496	0.42855			0.496	0.46029			0.496	0.59671			0.496	0.34657			0.496	0.33965
	0.512	0.42212			0.512	0.43068			0.512	0.83279			0.512	0.42281			0.512	0.43437			0.512	0.46175			0.512	0.59741			0.512	0.33085			0.512	0.33785
	0.528	0.41747			0.528	0.42514			0.528	0.83402			0.528	0.41592			0.528	0.41991			0.528	0.46069			0.528	0.58895			0.528	0.34911			0.528	0.3377
	0.544	0.42428			0.544	0.43742			0.544	0.83455			0.544	0.41453			0.544	0.41753			0.544	0.44645			0.544	0.58865			0.544	0.33225			0.544	0.3302
	0.56	0.40982			0.56	0.41883			0.56	0.83491			0.56	0.42975			0.56	0.42589			0.56	0.44151			0.56	0.58773			0.56	0.33845			0.56	0.3287
	0.576	0.41929			0.576	0.42242			0.576	0.82867			0.576	0.42415			0.576	0.41821			0.576	0.44442			0.576	0.56934			0.576	0.32501			0.576	0.32568
	0.592	0.40197			0.592	0.41792			0.592	0.83056			0.592	0.4161			0.592	0.41658			0.592	0.44511			0.592	0.59089			0.592	0.325			0.592	0.32727
	0.608	0.40534			0.608	0.4184			0.608	0.82728			0.608	0.41962			0.608	0.41936			0.608	0.43509			0.608	0.57909			0.608	0.33335			0.608	0.31877
	0.624	0.40991			0.624	0.4142			0.624	0.82697			0.624	0.416			0.624	0.39839			0.624	0.43476			0.624	0.58325			0.624	0.3124			0.624	0.31569
	0.64	0.40345			0.64	0.39923			0.64	0.82394			0.64	0.41602			0.64	0.40846			0.64	0.42746			0.64	0.58198			0.64	0.33451			0.64	0.3201
	0.656	0.39488			0.656	0.39228			0.656	0.82681			0.656	0.414			0.656	0.4007			0.656	0.42696			0.656	0.59157			0.656	0.31515			0.656	0.31646
	0.672	0.39657			0.672	0.4125			0.672	0.82109			0.672	0.41166			0.672	0.38733			0.672	0.43623			0.672	0.58267			0.672	0.31134			0.672	0.31331
	0.688	0.38951			0.688	0.40961			0.688	0.82387			0.688	0.41566			0.688	0.40255			0.688	0.4251			0.688	0.59884			0.688	0.31457			0.688	0.31295
	0.704	0.39892			0.704	0.40254			0.704	0.82448			0.704	0.42351			0.704	0.37971			0.704	0.42087			0.704	0.60613			0.704	0.30573			0.704	0.31178
	0.72	0.39277			0.72	0.4012			0.72	0.82014			0.72	0.41749			0.72	0.39903			0.72	0.42544			0.72	0.58355			0.72	0.30402			0.72	0.30156
	0.736	0.39696			0.736	0.40189			0.736	0.82002			0.736	0.4198			0.736	0.38571			0.736	0.42513			0.736	0.5757			0.736	0.29875			0.736	0.30157
	0.752	0.3835			0.752	0.38853			0.752	0.81302			0.752	0.41354			0.752	0.38375			0.752	0.4194			0.752	0.57282			0.752	0.31558			0.752	0.30673
	0.768	0.39649			0.768	0.39273			0.768	0.81491			0.768	0.40762			0.768	0.37827			0.768	0.42089			0.768	0.5904			0.768	0.29669			0.768	0.31054
	0.784	0.38442			0.784	0.39105			0.784	0.81619			0.784	0.41595			0.784	0.37143			0.784	0.41307			0.784	0.56068			0.784	0.30316			0.784	0.30272
	0.8	0.37399			0.8	0.37921			0.8	0.81586			0.8	0.4142			0.8	0.37001			0.8	0.4142			0.8	0.5593			0.8	0.28814			0.8	0.29659
	0.816	0.36525			0.816	0.38404			0.816	0.81207			0.816	0.41855			0.816	0.37642			0.816	0.42086			0.816	0.60033			0.816	0.28647			0.816	0.29348
	0.832	0.37957			0.832	0.39608			0.832	0.81163			0.832	0.40804			0.832	0.36701			0.832	0.41828			0.832	0.57796			0.832	0.28252			0.832	0.30587
	0.848	0.37392			0.848	0.37704			0.848	0.8178			0.848	0.42658			0.848	0.35688			0.848	0.41181			0.848	0.59778			0.848	0.28939			0.848	0.29635
	0.864	0.3697			0.864	0.36284			0.864	0.81781			0.864	0.40866			0.864	0.36705			0.864	0.40405			0.864	0.57986			0.864	0.27645			0.864	0.30306
	0.88	0.36078			0.88	0.38856			0.88	0.80504			0.88	0.41836			0.88	0.35697			0.88	0.40316			0.88	0.57215			0.88	0.28891			0.88	0.29179
	0.896	0.35052			0.896	0.36667			0.896	0.81536			0.896	0.41906			0.896	0.35998			0.896	0.40172			0.896	0.57942			0.896	0.274			0.896	0.29817
	0.912	0.3606			0.912	0.36572			0.912	0.80382			0.912	0.42498			0.912	0.35204			0.912	0.40094			0.912	0.59239			0.912	0.27684			0.912	0.29281
	0.928	0.3505			0.928	0.38066			0.928	0.80533			0.928	0.4261			0.928	0.35501			0.928	0.40135			0.928	0.55892			0.928	0.26719			0.928	0.30054
	0.944	0.35078			0.944	0.3602			0.944	0.81316			0.944	0.40914			0.944	0.35237			0.944	0.40836			0.944	0.59693			0.944	0.25949			0.944	0.29116
	0.96	0.33993			0.96	0.36325			0.96	0.80686			0.96	0.41407			0.96	0.35084			0.96	0.40457			0.96	0.55198			0.96	0.26708			0.96	0.30163
	0.976	0.34073			0.976	0.37048			0.976	0.80104			0.976	0.41661			0.976	0.33981			0.976	0.41455			0.976	0.56625			0.976	0.26964			0.976	0.29598
	0.992	0.34958			0.992	0.35396			0.992	0.81322			0.992	0.41733			0.992	0.34658			0.992	0.40351			0.992	0.58915			0.992	0.26409			0.992	0.29826
	1.008	0.34632			1.008	0.36838			1.008	0.80319			1.008	0.414			1.008	0.33541			1.008	0.39768			1.008	0.58483			1.008	0.26027			1.008	0.29374
	1.024	0.34107			1.024	0.3595			1.024	0.80504			1.024	0.41822			1.024	0.3519			1.024	0.40478			1.024	0.55529			1.024	0.26354			1.024	0.29287
	1.04	0.33916			1.04	0.34124			1.04	0.81372			1.04	0.40905			1.04	0.34674			1.04	0.39673			1.04	0.55443			1.04	0.25988			1.04	0.29195
	1.056	0.33664			1.056	0.35321			1.056	0.80202			1.056	0.41275			1.056	0.33381			1.056	0.40875			1.056	0.5909			1.056	0.26009			1.056	0.29441
	1.072	0.33077			1.072	0.34131			1.072	0.80702			1.072	0.41442			1.072	0.32757			1.072	0.39435			1.072	0.5713			1.072	0.25845			1.072	0.30483
	1.088	0.33215			1.088	0.34293			1.088	0.79994			1.088	0.40428			1.088	0.34968			1.088	0.39429			1.088	0.56207			1.088	0.22725			1.088	0.29196
	1.104	0.3369			1.104	0.32634			1.104	0.80149			1.104	0.40815			1.104	0.33625			1.104	0.39388			1.104	0.57258			1.104	0.26583			1.104	0.29662
	1.12	0.32238			1.12	0.328			1.12	0.80025			1.12	0.41377			1.12	0.32905			1.12	0.40581			1.12	0.59293			1.12	0.25206			1.12	0.29536
	1.136	0.32407			1.136	0.31927			1.136	0.80126			1.136	0.41892			1.136	0.33338			1.136	0.41318			1.136	0.58913			1.136	0.25453			1.136	0.29694
	1.152	0.31955			1.152	0.33886			1.152	0.80487			1.152	0.40294			1.152	0.33751			1.152	0.39416			1.152	0.5656			1.152	0.25089			1.152	0.29128
	1.168	0.32602			1.168	0.3299			1.168	0.80728			1.168	0.41461			1.168	0.34736			1.168	0.40212			1.168	0.58087			1.168	0.25618			1.168	0.29182
	1.184	0.32383			1.184	0.31915			1.184	0.79594			1.184	0.40798			1.184	0.31762			1.184	0.40145			1.184	0.56933			1.184	0.23994			1.184	0.29561
	1.2	0.32352			1.2	0.32048			1.2	0.80281			1.2	0.41444			1.2	0.33427			1.2	0.39485			1.2	0.56335			1.2	0.24879			1.2	0.28859
	1.216	0.30946			1.216	0.32106			1.216	0.79861			1.216	0.40959			1.216	0.32257			1.216	0.38838			1.216	0.58455			1.216	0.24793			1.216	0.30013
	1.232	0.32426			1.232	0.32404			1.232	0.79502			1.232	0.4155			1.232	0.31782			1.232	0.3883			1.232	0.56898			1.232	0.23383			1.232	0.29625
	1.248	0.31985			1.248	0.32472			1.248	0.79736			1.248	0.41365			1.248	0.31554			1.248	0.39184			1.248	0.58434			1.248	0.24381			1.248	0.29755
	1.264	0.32605			1.264	0.31672			1.264	0.7996			1.264	0.41269			1.264	0.31504			1.264	0.38374			1.264	0.56704			1.264	0.23778			1.264	0.29221
	1.28	0.3146			1.28	0.3221			1.28	0.7968			1.28	0.40665			1.28	0.32367			1.28	0.39056			1.28	0.60112			1.28	0.22441			1.28	0.30136
	1.296	0.31084			1.296	0.31913			1.296	0.79923			1.296	0.40656			1.296	0.31831			1.296	0.39847			1.296	0.56383			1.296	0.23486			1.296	0.29621
	1.312	0.30707			1.312	0.31765			1.312	0.79782			1.312	0.41215			1.312	0.30946			1.312	0.39738			1.312	0.59127			1.312	0.22267			1.312	0.29653
	1.328	0.30603			1.328	0.30361			1.328	0.79614			1.328	0.40823			1.328	0.31418			1.328	0.38641			1.328	0.56939			1.328	0.2239			1.328	0.29488
	1.344	0.30116			1.344	0.3125			1.344	0.798			1.344	0.40345			1.344	0.31626			1.344	0.3949			1.344	0.59528			1.344	0.23782			1.344	0.29476
	1.36	0.30829			1.36	0.32482			1.36	0.79812			1.36	0.41198			1.36	0.31388			1.36	0.39603			1.36	0.59786			1.36	0.21891			1.36	0.29747
	1.376	0.31			1.376	0.31138			1.376	0.80313			1.376	0.39758			1.376	0.32399			1.376	0.38387			1.376	0.57833			1.376	0.23136			1.376	0.3
	1.392	0.31834			1.392	0.31355			1.392	0.79755			1.392	0.40373			1.392	0.3043			1.392	0.38681			1.392	0.57179			1.392	0.22722			1.392	0.29564
	1.408	0.32186			1.408	0.30609			1.408	0.79774			1.408	0.40696			1.408	0.30727			1.408	0.38952			1.408	0.57259			1.408	0.21181			1.408	0.29435
	1.424	0.30965			1.424	0.30389			1.424	0.79428			1.424	0.40856			1.424	0.30688			1.424	0.38646			1.424	0.58083			1.424	0.23557			1.424	0.29516
	1.44	0.30254			1.44	0.30974			1.44	0.8003			1.44	0.40776			1.44	0.30873			1.44	0.38462			1.44	0.58396			1.44	0.22187			1.44	0.30376
	1.456	0.2983			1.456	0.30965			1.456	0.7926			1.456	0.41204			1.456	0.30386			1.456	0.38485			1.456	0.56857			1.456	0.21823			1.456	0.29855
	1.472	0.30062			1.472	0.30226			1.472	0.7849			1.472	0.39899			1.472	0.3127			1.472	0.38243			1.472	0.56952			1.472	0.21929			1.472	0.30148
	1.488	0.30784			1.488	0.29793			1.488	0.79552			1.488	0.40333			1.488	0.30017			1.488	0.38641			1.488	0.57227			1.488	0.22068			1.488	0.29673
	1.504	0.30861			1.504	0.31433			1.504	0.78914			1.504	0.41371			1.504	0.31335			1.504	0.37257			1.504	0.57487			1.504	0.22699			1.504	0.30022
	1.52	0.30661			1.52	0.30572			1.52	0.79406			1.52	0.39666			1.52	0.29039			1.52	0.38992			1.52	0.5675			1.52	0.21941			1.52	0.30039
	1.536	0.30222			1.536	0.29341			1.536	0.78865			1.536	0.41117			1.536	0.30505			1.536	0.38102			1.536	0.56998			1.536	0.23296			1.536	0.30741
	1.552	0.2949			1.552	0.30297			1.552	0.7879			1.552	0.41231			1.552	0.30852			1.552	0.38646			1.552	0.5775			1.552	0.21522			1.552	0.30534
	1.568	0.30087			1.568	0.30407			1.568	0.79162			1.568	0.41022			1.568	0.30907			1.568	0.38272			1.568	0.57976			1.568	0.21591			1.568	0.30589
	1.584	0.29872			1.584	0.30206			1.584	0.79309			1.584	0.39966			1.584	0.30313			1.584	0.39133			1.584	0.59939			1.584	0.23269			1.584	0.30824
	1.6	0.30063			1.6	0.28978			1.6	0.79115			1.6	0.39802			1.6	0.30549			1.6	0.38764			1.6	0.59092			1.6	0.22647			1.6	0.30619
	1.616	0.30822			1.616	0.2835			1.616	0.78848			1.616	0.3991			1.616	0.31115			1.616	0.3822			1.616	0.56559			1.616	0.21847			1.616	0.30133
	1.632	0.29826			1.632	0.29973			1.632	0.78999			1.632	0.39928			1.632	0.29704			1.632	0.37992			1.632	0.61686			1.632	0.22759			1.632	0.31017
	1.648	0.31231			1.648	0.2987			1.648	0.78338			1.648	0.39573			1.648	0.31262			1.648	0.38309			1.648	0.60466			1.648	0.21296			1.648	0.3027
	1.664	0.2968			1.664	0.30301			1.664	0.79557			1.664	0.40514			1.664	0.30388			1.664	0.38227			1.664	0.58182			1.664	0.21995			1.664	0.30471
	1.68	0.29832			1.68	0.29244			1.68	0.78771			1.68	0.39671			1.68	0.29825			1.68	0.38563			1.68	0.57534			1.68	0.21292			1.68	0.30562
	1.696	0.30628			1.696	0.29099			1.696	0.79147			1.696	0.40239			1.696	0.29365			1.696	0.38474			1.696	0.58186			1.696	0.23528			1.696	0.30332
	1.712	0.29625			1.712	0.29741			1.712	0.78569			1.712	0.40443			1.712	0.3175			1.712	0.38651			1.712	0.58199			1.712	0.22027			1.712	0.30797
	1.728	0.29003			1.728	0.29903			1.728	0.78972			1.728	0.40427			1.728	0.30974			1.728	0.37707			1.728	0.58604			1.728	0.21693			1.728	0.30272
	1.744	0.30356			1.744	0.29337			1.744	0.78185			1.744	0.40351			1.744	0.31273			1.744	0.37587			1.744	0.59116			1.744	0.20751			1.744	0.30427
	1.76	0.2943			1.76	0.29015			1.76	0.78851			1.76	0.39466			1.76	0.30432			1.76	0.37903			1.76	0.57353			1.76	0.2113			1.76	0.30497
	1.776	0.29393			1.776	0.28262			1.776	0.7856			1.776	0.39719			1.776	0.29892			1.776	0.37332			1.776	0.57605			1.776	0.20735			1.776	0.30989
	1.792	0.29768			1.792	0.28808			1.792	0.78535			1.792	0.3995			1.792	0.29735			1.792	0.38542			1.792	0.58087			1.792	0.22462			1.792	0.30496
	1.808	0.30155			1.808	0.30116			1.808	0.78774			1.808	0.39597			1.808	0.30739			1.808	0.38978			1.808	0.58797			1.808	0.22366			1.808	0.30955
	1.824	0.29582			1.824	0.28935			1.824	0.78012			1.824	0.40129			1.824	0.30756			1.824	0.3801			1.824	0.57198			1.824	0.21923			1.824	0.30788
	1.84	0.30704			1.84	0.31917			1.84	0.78999			1.84	0.40184			1.84	0.30263			1.84	0.37708			1.84	0.59287			1.84	0.23806			1.84	0.30406
	1.856	0.30102			1.856	0.28708			1.856	0.78372			1.856	0.40342			1.856	0.30107			1.856	0.37753			1.856	0.54474			1.856	0.21922			1.856	0.3075
	1.872	0.29724			1.872	0.2982			1.872	0.78771			1.872	0.39785			1.872	0.29535			1.872	0.37663			1.872	0.58898			1.872	0.2153			1.872	0.30266
	1.888	0.30339			1.888	0.30612			1.888	0.78715			1.888	0.40226			1.888	0.29833			1.888	0.38486			1.888	0.6013			1.888	0.21388			1.888	0.30451
	1.904	0.30643			1.904	0.28682			1.904	0.77804			1.904	0.39838			1.904	0.32415			1.904	0.38049			1.904	0.57743			1.904	0.25252			1.904	0.31076
	1.92	0.30215			1.92	0.28321			1.92	0.78473			1.92	0.40282			1.92	0.2829			1.92	0.37381			1.92	0.57676			1.92	0.22514			1.92	0.30713
	1.936	0.30038			1.936	0.30076			1.936	0.781			1.936	0.40391			1.936	0.30272			1.936	0.37797			1.936	0.58281			1.936	0.22474			1.936	0.29817
	1.952	0.30867			1.952	0.28999			1.952	0.78131			1.952	0.4032			1.952	0.2949			1.952	0.37783			1.952	0.56384			1.952	0.22572			1.952	0.30736
	1.968	0.30164			1.968	0.27961			1.968	0.78608			1.968	0.40652			1.968	0.30466			1.968	0.3786			1.968	0.57632			1.968	0.2365			1.968	0.30107
	1.984	0.3054			1.984	0.30339			1.984	0.77658			1.984	0.39896			1.984	0.29633			1.984	0.37332			1.984	0.58186			1.984	0.21509			1.984	0.30776
	2	0.301			2	0.29212			2	0.78019			2	0.40314			2	0.30366			2	0.37954			2	0.57648			2	0.22542			2	0.30441
	2.016	0.29229			2.016	0.29563			2.016	0.78352			2.016	0.39889			2.016	0.3003			2.016	0.37235			2.016	0.57637			2.016	0.22342			2.016	0.30441
	2.032	0.30283			2.032	0.30396			2.032	0.7818			2.032	0.38884			2.032	0.29286			2.032	0.36857			2.032	0.59967			2.032	0.2329			2.032	0.31203
	2.048	0.31398			2.048	0.29223			2.048	0.7844			2.048	0.40122			2.048	0.30598			2.048	0.37119			2.048	0.57741			2.048	0.22598			2.048	0.30549
	2.064	0.3107			2.064	0.2845			2.064	0.78286			2.064	0.39144			2.064	0.28978			2.064	0.37228			2.064	0.54947			2.064	0.22444			2.064	0.30285
	2.08	0.2987			2.08	0.29163			2.08	0.78523			2.08	0.39252			2.08	0.30472			2.08	0.37042			2.08	0.56945			2.08	0.23604			2.08	0.30297
	2.096	0.31139			2.096	0.29405			2.096	0.77958			2.096	0.38945			2.096	0.29443			2.096	0.37063			2.096	0.58737			2.096	0.2349			2.096	0.29944
	2.112	0.31162			2.112	0.28756			2.112	0.7816			2.112	0.38963			2.112	0.30703			2.112	0.37313			2.112	0.57659			2.112	0.23063			2.112	0.30266
	2.128	0.30578			2.128	0.28408			2.128	0.77631			2.128	0.39377			2.128	0.28474			2.128	0.36677			2.128	0.56346			2.128	0.2242			2.128	0.29905
	2.144	0.31954			2.144	0.31426			2.144	0.77784			2.144	0.395			2.144	0.30943			2.144	0.3824			2.144	0.57497			2.144	0.22174			2.144	0.3015
	2.16	0.30801			2.16	0.28857			2.16	0.77765			2.16	0.39566			2.16	0.30366			2.16	0.37389			2.16	0.5706			2.16	0.23085			2.16	0.30216
	2.176	0.30743			2.176	0.29796			2.176	0.77376			2.176	0.38401			2.176	0.30437			2.176	0.37772			2.176	0.58104			2.176	0.24087			2.176	0.30279
	2.192	0.31115			2.192	0.2819			2.192	0.78446			2.192	0.39387			2.192	0.30239			2.192	0.3739			2.192	0.5691			2.192	0.23718			2.192	0.30152
	2.208	0.31837			2.208	0.3041			2.208	0.77827			2.208	0.3897			2.208	0.29366			2.208	0.36188			2.208	0.57024			2.208	0.24103			2.208	0.30006
	2.224	0.31341			2.224	0.29786			2.224	0.77169			2.224	0.39028			2.224	0.30688			2.224	0.35956			2.224	0.56552			2.224	0.22852			2.224	0.29766
	2.24	0.30742			2.24	0.30438			2.24	0.77684			2.24	0.39451			2.24	0.30933			2.24	0.37923			2.24	0.58624			2.24	0.2377			2.24	0.29668
	2.256	0.31414			2.256	0.28752			2.256	0.76982			2.256	0.4003			2.256	0.29626			2.256	0.36724			2.256	0.57132			2.256	0.22752			2.256	0.30072
	2.272	0.31216			2.272	0.2942			2.272	0.7814			2.272	0.4081			2.272	0.30657			2.272	0.36698			2.272	0.59261			2.272	0.23085			2.272	0.30157
	2.288	0.31884			2.288	0.29861			2.288	0.77484			2.288	0.38907			2.288	0.29393			2.288	0.36921			2.288	0.5861			2.288	0.22747			2.288	0.29818
	2.304	0.30736			2.304	0.2967			2.304	0.7749			2.304	0.38485			2.304	0.30373			2.304	0.35519			2.304	0.57742			2.304	0.24213			2.304	0.30227
	2.32	0.32019			2.32	0.29268			2.32	0.77462			2.32	0.40139			2.32	0.30298			2.32	0.37678			2.32	0.57117			2.32	0.24178			2.32	0.30181
	2.336	0.31713			2.336	0.29976			2.336	0.77593			2.336	0.39343			2.336	0.29317			2.336	0.35136			2.336	0.57162			2.336	0.2474			2.336	0.29365
	2.352	0.31263			2.352	0.29292			2.352	0.77122			2.352	0.39598			2.352	0.30657			2.352	0.36117			2.352	0.58889			2.352	0.241			2.352	0.29673
	2.368	0.30862			2.368	0.29648			2.368	0.777			2.368	0.39605			2.368	0.28707			2.368	0.36165			2.368	0.58602			2.368	0.2188			2.368	0.29151
	2.384	0.32771			2.384	0.27977							2.384	0.39482			2.384	0.30546			2.384	0.35974			2.384	0.56516			2.384	0.24576			2.384	0.30453
	2.4	0.30684			2.4	0.30137							2.4	0.38787			2.4	0.31554			2.4	0.35665			2.4	0.598			2.4	0.23028			2.4	0.3013
	2.416	0.31336			2.416	0.29911							2.416	0.39827			2.416	0.30766			2.416	0.36338			2.416	0.56157			2.416	0.22762			2.416	0.29107
	2.432	0.32366			2.432	0.28484							2.432	0.38254			2.432	0.30123			2.432	0.36907			2.432	0.57607			2.432	0.24572			2.432	0.30101
	2.448	0.32086			2.448	0.30132							2.448	0.39515			2.448	0.30604			2.448	0.35678			2.448	0.57793			2.448	0.2382			2.448	0.29673
	2.464	0.32477			2.464	0.289							2.464	0.38358			2.464	0.30094			2.464	0.35178			2.464	0.57743			2.464	0.24078			2.464	0.29505
	2.48	0.32759			2.48	0.29731							2.48	0.40024			2.48	0.31028			2.48	0.35578			2.48	0.59451			2.48	0.24989			2.48	0.29712
	2.496	0.31834			2.496	0.3022							2.496	0.38038			2.496	0.30706			2.496	0.36251			2.496	0.5748			2.496	0.267			2.496	0.29146
	2.512	0.31923			2.512	0.29091							2.512	0.37996			2.512	0.30977			2.512	0.36244			2.512	0.5895			2.512	0.24668			2.512	0.2986
	2.528	0.31596			2.528	0.29519							2.528	0.39584			2.528	0.30685			2.528	0.35597			2.528	0.59408			2.528	0.25239			2.528	0.29454
	2.544	0.31926			2.544	0.30751							2.544	0.39275			2.544	0.32354			2.544	0.36735			2.544	0.59134			2.544	0.25237			2.544	0.29193
	2.56	0.32233			2.56	0.29379							2.56	0.38503			2.56	0.32212			2.56	0.36015			2.56	0.58963			2.56	0.24663			2.56	0.29276
	2.576	0.32104			2.576	0.29477							2.576	0.397			2.576	0.29972			2.576	0.356			2.576	0.59753			2.576	0.24844			2.576	0.29149
	2.592	0.32481			2.592	0.29667							2.592	0.3941			2.592	0.32039			2.592	0.35622			2.592	0.56342			2.592	0.24313			2.592	0.29678
	2.608	0.32247			2.608	0.31552							2.608	0.38908			2.608	0.30549			2.608	0.36515			2.608	0.57479			2.608	0.24023			2.608	0.294
	2.624	0.33867			2.624	0.29462							2.624	0.38232			2.624	0.32425			2.624	0.36269			2.624	0.5811			2.624	0.25526			2.624	0.29161
	2.64	0.33517			2.64	0.29177							2.64	0.38327			2.64	0.31215			2.64	0.35847			2.64	0.57878			2.64	0.23691			2.64	0.29448
	2.656	0.32629			2.656	0.30153							2.656	0.39735			2.656	0.30391			2.656	0.36183			2.656	0.59127			2.656	0.25244			2.656	0.29389
	2.672	0.3328			2.672	0.29885							2.672	0.38272			2.672	0.31324			2.672	0.34845			2.672	0.57783			2.672	0.24493			2.672	0.29047
	2.688	0.32397			2.688	0.30384							2.688	0.39111			2.688	0.32453			2.688	0.3517			2.688	0.55139			2.688	0.25946			2.688	0.29221
	2.704	0.33047			2.704	0.30843							2.704	0.38595			2.704	0.31718			2.704	0.35643			2.704	0.57505			2.704	0.24952			2.704	0.2892
	2.72	0.33767			2.72	0.30847							2.72	0.38751			2.72	0.30002			2.72	0.34996			2.72	0.56753			2.72	0.25416			2.72	0.28356
	2.736	0.32751			2.736	0.29896							2.736	0.37663			2.736	0.31298			2.736	0.3595			2.736	0.57892			2.736	0.25095			2.736	0.29262
	2.752	0.33672			2.752	0.2962							2.752	0.38999			2.752	0.31016			2.752	0.34883			2.752	0.5565			2.752	0.25839			2.752	0.28735
	2.768	0.33106			2.768	0.28417							2.768	0.38943			2.768	0.30369			2.768	0.35922			2.768	0.55609			2.768	0.2518			2.768	0.2915
	2.784	0.32764			2.784	0.28893							2.784	0.39307			2.784	0.30969			2.784	0.35247			2.784	0.57929			2.784	0.26318			2.784	0.29357
	2.8	0.3375			2.8	0.30897							2.8	0.38064			2.8	0.30399			2.8	0.34916			2.8	0.57332			2.8	0.25289			2.8	0.28271
	2.816	0.33345			2.816	0.30077							2.816	0.38108			2.816	0.2965			2.816	0.35667			2.816	0.59292			2.816	0.26583			2.816	0.28978
	2.832	0.32633			2.832	0.28916							2.832	0.39267			2.832	0.30095			2.832	0.35428			2.832	0.58938			2.832	0.25239			2.832	0.29252
	2.848	0.34737			2.848	0.29024							2.848	0.39217			2.848	0.31729			2.848	0.3416			2.848	0.57041			2.848	0.27619			2.848	0.28063
	2.864	0.33368			2.864	0.30364							2.864	0.38739			2.864	0.31359			2.864	0.35652			2.864	0.57938			2.864	0.24341			2.864	0.28539
	2.88	0.33904											2.88	0.37339											2.88	0.55495			2.88	0.26528			2.88	0.29016
	2.896	0.34199											2.896	0.38442											2.896	0.57266			2.896	0.25518			2.896	0.288
	2.912	0.33394											2.912	0.37897											2.912	0.56546			2.912	0.24808			2.912	0.28112
	2.928	0.33145											2.928	0.375											2.928	0.56211			2.928	0.23835			2.928	0.28899
	2.944	0.3388											2.944	0.38422											2.944	0.58806			2.944	0.25276			2.944	0.28727
	2.96	0.3396											2.96	0.38364											2.96	0.55825			2.96	0.26872			2.96	0.28123
	2.976	0.34608											2.976	0.38704											2.976	0.57981			2.976	0.26023			2.976	0.29133
	2.992	0.35186											2.992	0.3824											2.992	0.56246			2.992	0.26849			2.992	0.28688
	3.008	0.34119											3.008	0.3776											3.008	0.57352			3.008	0.25651			3.008	0.28404
	3.024	0.3414											3.024	0.37559											3.024	0.55905			3.024	0.25612			3.024	0.28066
	3.04	0.33879											3.04	0.37349											3.04	0.58293			3.04	0.26019			3.04	0.28725
	3.056	0.34973											3.056	0.38389											3.056	0.57266			3.056	0.25797			3.056	0.28697
	3.072	0.34699											3.072	0.37906											3.072	0.56389			3.072	0.25589			3.072	0.28418
	3.088	0.34296											3.088	0.38533											3.088	0.58148			3.088	0.27092			3.088	0.28847
	3.104	0.35432											3.104	0.38197											3.104	0.58102			3.104	0.26614			3.104	0.27991
	3.12	0.3496											3.12	0.37882											3.12	0.57965			3.12	0.26241			3.12	0.28232
	3.136	0.35391											3.136	0.388											3.136	0.57969			3.136	0.26466			3.136	0.281
	3.152	0.3501											3.152	0.38873											3.152	0.57524			3.152	0.26081			3.152	0.27711
	3.168	0.35322											3.168	0.38393											3.168	0.5736			3.168	0.27353			3.168	0.2851
	3.184	0.34829											3.184	0.38123											3.184	0.57843			3.184	0.25446			3.184	0.2816
	3.2	0.35652											3.2	0.37628											3.2	0.58547			3.2	0.24956			3.2	0.28306
	3.216	0.36343											3.216	0.3781											3.216	0.57528			3.216	0.25483			3.216	0.28335
	3.232	0.34347											3.232	0.38513											3.232	0.59459			3.232	0.25567			3.232	0.27557
	3.248	0.34771											3.248	0.37935											3.248	0.57513			3.248	0.24778			3.248	0.28706
	3.264	0.35432											3.264	0.3796											3.264	0.56376			3.264	0.26306			3.264	0.28427
	3.28	0.358											3.28	0.3823											3.28	0.56077			3.28	0.25869			3.28	0.2865
	3.296	0.3491											3.296	0.3823											3.296	0.56206			3.296	0.26101			3.296	0.28849
	3.312	0.36041											3.312	0.37569											3.312	0.57627			3.312	0.27379			3.312	0.28148
	3.328	0.36254											3.328	0.3811											3.328	0.5923			3.328	0.2508			3.328	0.28139
	3.344	0.36287											3.344	0.37623											3.344	0.57345			3.344	0.26229			3.344	0.27423
	3.36	0.34875											3.36	0.36981											3.36	0.56317			3.36	0.25984			3.36	0.28708
	3.376	0.34778											3.376	0.37845											3.376	0.56481			3.376	0.257			3.376	0.28234
	3.392	0.35428											3.392	0.39256											3.392	0.57791			3.392	0.26195			3.392	0.278
	3.408	0.34524											3.408	0.37228											3.408	0.58821			3.408	0.26248			3.408	0.28282
	3.424	0.36201											3.424	0.37699											3.424	0.56984			3.424	0.25057			3.424	0.28325
	3.44	0.3486											3.44	0.37489											3.44	0.57844			3.44	0.27225			3.44	0.28703
	3.456	0.35339											3.456	0.37629											3.456	0.5803			3.456	0.26938			3.456	0.27891
	3.472	0.36626											3.472	0.37483											3.472	0.57846			3.472	0.25665			3.472	0.28686
	3.488	0.35427											3.488	0.3754											3.488	0.57855			3.488	0.26425			3.488	0.28919
	3.504	0.35808											3.504	0.38523											3.504	0.56823			3.504	0.26361			3.504	0.28996
	3.52	0.35532											3.52	0.37673											3.52	0.59059			3.52	0.27944			3.52	0.29538
	3.536	0.36092											3.536	0.37903											3.536	0.552			3.536	0.2637			3.536	0.28891
	3.552	0.35326											3.552	0.3781											3.552	0.58089			3.552	0.27445			3.552	0.29003
	3.568	0.35975											3.568	0.38522											3.568	0.56155			3.568	0.27582			3.568	0.28704
	3.584	0.35618											3.584	0.38508											3.584	0.60226			3.584	0.27117			3.584	0.28809
	3.6	0.36058											3.6	0.38453											3.6	0.58453			3.6	0.26022			3.6	0.28565
	3.616	0.35267											3.616	0.38737											3.616	0.58589			3.616	0.2688			3.616	0.27957
	3.632	0.35647											3.632	0.3801											3.632	0.56112			3.632	0.24239			3.632	0.29065
	3.648	0.34813											3.648	0.38504											3.648	0.55863			3.648	0.27227			3.648	0.28665
	3.664	0.34729											3.664	0.38274											3.664	0.56704			3.664	0.25187			3.664	0.28179
	3.68	0.35484											3.68	0.38563											3.68	0.55229			3.68	0.27642			3.68	0.29087
	3.696	0.35648											3.696	0.38366											3.696	0.61166			3.696	0.27558			3.696	0.28176
	3.712	0.35596											3.712	0.3727											3.712	0.58253			3.712	0.26478			3.712	0.2815
	3.728	0.35792											3.728	0.37984											3.728	0.56922			3.728	0.27065			3.728	0.29247
	3.744	0.34628											3.744	0.37695											3.744	0.55836			3.744	0.27314			3.744	0.28281
	3.76	0.34898											3.76	0.37408											3.76	0.57018			3.76	0.26392			3.76	0.29389
	3.776	0.36187											3.776	0.39242											3.776	0.58546			3.776	0.2644			3.776	0.2857
	3.792	0.3468											3.792	0.38413											3.792	0.57916			3.792	0.26436			3.792	0.28506
	3.808	0.34859											3.808	0.39065											3.808	0.55027			3.808	0.277			3.808	0.28574
	3.824	0.35243											3.824	0.37882											3.824	0.55993			3.824	0.26216			3.824	0.28062
	3.84	0.35531											3.84	0.38802											3.84	0.58275			3.84	0.26514			3.84	0.28705
	3.856	0.35697											3.856	0.38207											3.856	0.57664			3.856	0.27504			3.856	0.28753
																									3.872	0.57492			3.872	0.25556

## Sheet: Fig 4a, Suppl Fig 6a,b
N70R1 - L89W	Time	Signal Intensity		L72R1 - L89W- DDM	Time	Signal Intensity		L73R1 - L89W -DDM	Time	Signal Intensity		K100R1 - F88W - DDM	Time	Signal Intensity		K100R1 - L89W - DDM	Time	Signal Intensity		L72R1 - L89W ND	Time	Signal Intensity		L73R1 - L89W ND	Time	Signal Intensity
	-0.288	0.60125			-0.288	0.81467			-0.288	0.45534			-0.288	0.59044			-0.288	0.47628			-0.288	0.59511			-0.288	0.53323
	-0.272	0.60799			-0.272	0.81774			-0.272	0.449			-0.272	0.60259			-0.272	0.48723			-0.272	0.59126			-0.272	0.52558
	-0.256	0.60994			-0.256	0.81854			-0.256	0.47543			-0.256	0.60831			-0.256	0.49701			-0.256	0.58213			-0.256	0.54845
	-0.24	0.61132			-0.24	0.81839			-0.24	0.46884			-0.24	0.62225			-0.24	0.51048			-0.24	0.59056			-0.24	0.55182
	-0.224	0.60929			-0.224	0.8168			-0.224	0.4715			-0.224	0.63418			-0.224	0.52393			-0.224	0.60025			-0.224	0.58135
	-0.208	0.61587			-0.208	0.81579			-0.208	0.48917			-0.208	0.66097			-0.208	0.54049			-0.208	0.59435			-0.208	0.57877
	-0.192	0.62295			-0.192	0.82231			-0.192	0.50164			-0.192	0.67638			-0.192	0.55866			-0.192	0.60913			-0.192	0.60618
	-0.176	0.63267			-0.176	0.82451			-0.176	0.52578			-0.176	0.68893			-0.176	0.58102			-0.176	0.60988			-0.176	0.62646
	-0.16	0.64529			-0.16	0.82689			-0.16	0.53972			-0.16	0.7243			-0.16	0.6061			-0.16	0.62303			-0.16	0.6378
	-0.144	0.65367			-0.144	0.82314			-0.144	0.56888			-0.144	0.737			-0.144	0.63369			-0.144	0.6432			-0.144	0.66112
	-0.128	0.67162			-0.128	0.82764			-0.128	0.58162			-0.128	0.76146			-0.128	0.66711			-0.128	0.66148			-0.128	0.70375
	-0.112	0.68705			-0.112	0.82602			-0.112	0.60825			-0.112	0.79222			-0.112	0.70289			-0.112	0.6918			-0.112	0.73913
	-0.096	0.72227			-0.096	0.83784			-0.096	0.65259			-0.096	0.81947			-0.096	0.74731			-0.096	0.733			-0.096	0.77127
	-0.08	0.74579			-0.08	0.84259			-0.08	0.6796			-0.08	0.84811			-0.08	0.7933			-0.08	0.77141			-0.08	0.82513
	-0.064	0.79027			-0.064	0.84394			-0.064	0.71051			-0.064	0.88075			-0.064	0.84292			-0.064	0.82769			-0.064	0.87237
	-0.048	0.83178			-0.048	0.84634			-0.048	0.73349			-0.048	0.92404			-0.048	0.8891			-0.048	0.87006			-0.048	0.90087
	-0.032	0.89488			-0.032	0.87088			-0.032	0.77728			-0.032	0.95272			-0.032	0.94097			-0.032	0.92406			-0.032	0.95245
	-0.016	0.96239			-0.016	0.93577			-0.016	0.86278			-0.016	0.97441			-0.016	0.97937			-0.016	0.96812			-0.016	0.98169
	0	1			0	1			0	1			0	1			0	1			0	1			0	1
	0.016	0.97381			0.016	0.95926			0.016	0.93489			0.016	0.99129			0.016	0.98764			0.016	0.97346			0.016	0.99378
	0.032	0.91068			0.032	0.88867			0.032	0.79762			0.032	0.95978			0.032	0.95266			0.032	0.94017			0.032	0.96951
	0.048	0.844			0.048	0.8464			0.048	0.74792			0.048	0.92148			0.048	0.9003			0.048	0.87879			0.048	0.90972
	0.064	0.79487			0.064	0.84279			0.064	0.70472			0.064	0.88763			0.064	0.84764			0.064	0.82777			0.064	0.85944
	0.08	0.75062			0.08	0.83898			0.08	0.67216			0.08	0.85023			0.08	0.79722			0.08	0.76922			0.08	0.81916
	0.096	0.71299			0.096	0.83619			0.096	0.65172			0.096	0.81227			0.096	0.74659			0.096	0.72932			0.096	0.78637
	0.112	0.69175			0.112	0.82795			0.112	0.61234			0.112	0.7855			0.112	0.69979			0.112	0.68842			0.112	0.73536
	0.128	0.66336			0.128	0.82634			0.128	0.591			0.128	0.76064			0.128	0.66074			0.128	0.66423			0.128	0.69809
	0.144	0.65321			0.144	0.82257			0.144	0.5459			0.144	0.7395			0.144	0.62598			0.144	0.64491			0.144	0.65841
	0.16	0.63966			0.16	0.82204			0.16	0.53804			0.16	0.70191			0.16	0.59368			0.16	0.6205			0.16	0.63859
	0.176	0.62672			0.176	0.82572			0.176	0.51772			0.176	0.68857			0.176	0.56726			0.176	0.60509			0.176	0.60873
	0.192	0.62281			0.192	0.81891			0.192	0.50636			0.192	0.65925			0.192	0.54063			0.192	0.59407			0.192	0.58682
	0.208	0.61611			0.208	0.81702			0.208	0.494			0.208	0.64231			0.208	0.52043			0.208	0.58988			0.208	0.56739
	0.224	0.60544			0.224	0.81525			0.224	0.46546			0.224	0.60441			0.224	0.5007			0.224	0.58164			0.224	0.54846
	0.24	0.60493			0.24	0.81583			0.24	0.44436			0.24	0.61039			0.24	0.48402			0.24	0.57173			0.24	0.53619
	0.256	0.59636			0.256	0.81313			0.256	0.44533			0.256	0.58714			0.256	0.46787			0.256	0.5636			0.256	0.53019
	0.272	0.59497			0.272	0.81602			0.272	0.43692			0.272	0.56842			0.272	0.45437			0.272	0.55906			0.272	0.51032
	0.288	0.59143			0.288	0.81039			0.288	0.42589			0.288	0.56059			0.288	0.4419			0.288	0.56125			0.288	0.50604
	0.304	0.57948			0.304	0.81061			0.304	0.41005			0.304	0.54504			0.304	0.42749			0.304	0.55488			0.304	0.48202
	0.32	0.59154			0.32	0.80909			0.32	0.40431			0.32	0.53525			0.32	0.41821			0.32	0.55181			0.32	0.48563
	0.336	0.58154			0.336	0.81051			0.336	0.39844			0.336	0.53701			0.336	0.40767			0.336	0.5494			0.336	0.47249
	0.352	0.58464			0.352	0.80757			0.352	0.39414			0.352	0.52243			0.352	0.40004			0.352	0.54666			0.352	0.47098
	0.368	0.57516			0.368	0.81223			0.368	0.3826			0.368	0.52493			0.368	0.3901			0.368	0.53509			0.368	0.46266
	0.384	0.58014			0.384	0.80767			0.384	0.39389			0.384	0.50983			0.384	0.38237			0.384	0.524			0.384	0.47295
	0.4	0.57219			0.4	0.80874			0.4	0.37586			0.4	0.49599			0.4	0.37571			0.4	0.53612			0.4	0.44584
	0.416	0.57153			0.416	0.80228			0.416	0.3725			0.416	0.50279			0.416	0.36895			0.416	0.52394			0.416	0.45209
	0.432	0.56696			0.432	0.80393			0.432	0.37104			0.432	0.48655			0.432	0.36338			0.432	0.52287			0.432	0.44327
	0.448	0.56874			0.448	0.80261			0.448	0.37094			0.448	0.48446			0.448	0.35704			0.448	0.51464			0.448	0.43857
	0.464	0.56793			0.464	0.80418			0.464	0.35378			0.464	0.48239			0.464	0.35014			0.464	0.50992			0.464	0.4455
	0.48	0.56414			0.48	0.79963			0.48	0.36201			0.48	0.46929			0.48	0.34504			0.48	0.51239			0.48	0.42176
	0.496	0.56263			0.496	0.79964			0.496	0.34787			0.496	0.46716			0.496	0.34017			0.496	0.50168			0.496	0.42997
	0.512	0.5612			0.512	0.79977			0.512	0.35036			0.512	0.46427			0.512	0.33626			0.512	0.51131			0.512	0.42311
	0.528	0.56363			0.528	0.80214			0.528	0.35772			0.528	0.45937			0.528	0.33203			0.528	0.50561			0.528	0.42945
	0.544	0.55793			0.544	0.79694			0.544	0.33884			0.544	0.46499			0.544	0.32779			0.544	0.49609			0.544	0.41774
	0.56	0.55196			0.56	0.7988			0.56	0.34561			0.56	0.45413			0.56	0.32269			0.56	0.49664			0.56	0.40763
	0.576	0.56149			0.576	0.79672			0.576	0.34469			0.576	0.4544			0.576	0.31815			0.576	0.49361			0.576	0.41937
	0.592	0.55778			0.592	0.79426			0.592	0.32832			0.592	0.43783			0.592	0.31475			0.592	0.49534			0.592	0.41744
	0.608	0.55258			0.608	0.79499			0.608	0.33014			0.608	0.44615			0.608	0.3122			0.608	0.4903			0.608	0.41753
	0.624	0.55119			0.624	0.79389			0.624	0.33028			0.624	0.43268			0.624	0.30777			0.624	0.48754			0.624	0.40786
	0.64	0.55517			0.64	0.79433			0.64	0.33056			0.64	0.4373			0.64	0.30529			0.64	0.49021			0.64	0.41332
	0.656	0.55908			0.656	0.79355			0.656	0.32314			0.656	0.43725			0.656	0.3004			0.656	0.48465			0.656	0.40518
	0.672	0.55508			0.672	0.79226			0.672	0.31361			0.672	0.42895			0.672	0.29652			0.672	0.48421			0.672	0.39087
	0.688	0.55281			0.688	0.79224			0.688	0.32139			0.688	0.43076			0.688	0.29347			0.688	0.48891			0.688	0.40563
	0.704	0.54879			0.704	0.79138			0.704	0.31523			0.704	0.42036			0.704	0.28955			0.704	0.47541			0.704	0.40685
	0.72	0.54876			0.72	0.79232			0.72	0.31179			0.72	0.42146			0.72	0.28651			0.72	0.48421			0.72	0.3916
	0.736	0.54687			0.736	0.79021			0.736	0.30106			0.736	0.41281			0.736	0.28466			0.736	0.47365			0.736	0.39304
	0.752	0.54989			0.752	0.7887			0.752	0.30616			0.752	0.42302			0.752	0.28011			0.752	0.48345			0.752	0.39035
	0.768	0.54602			0.768	0.79132			0.768	0.30196			0.768	0.4071			0.768	0.27942			0.768	0.48149			0.768	0.38395
	0.784	0.54684			0.784	0.78947			0.784	0.30354			0.784	0.41087			0.784	0.27617			0.784	0.48127			0.784	0.38687
	0.8	0.54853			0.8	0.78824			0.8	0.29365			0.8	0.39842			0.8	0.27232			0.8	0.47735			0.8	0.37671
	0.816	0.5493			0.816	0.79208			0.816	0.28136			0.816	0.40411			0.816	0.27034			0.816	0.47495			0.816	0.37471
	0.832	0.54821			0.832	0.78672			0.832	0.29032			0.832	0.40004			0.832	0.26749			0.832	0.47669			0.832	0.38473
	0.848	0.54423			0.848	0.78472			0.848	0.28342			0.848	0.40006			0.848	0.26446			0.848	0.46955			0.848	0.36899
	0.864	0.54444			0.864	0.78648			0.864	0.2853			0.864	0.40008			0.864	0.26202			0.864	0.48039			0.864	0.37459
	0.88	0.54368			0.88	0.7853			0.88	0.27933			0.88	0.40846			0.88	0.26015			0.88	0.4871			0.88	0.37808
	0.896	0.54462			0.896	0.78773			0.896	0.27853			0.896	0.39811			0.896	0.25767			0.896	0.477			0.896	0.37178
	0.912	0.55075			0.912	0.78556			0.912	0.27367			0.912	0.40347			0.912	0.25564			0.912	0.47373			0.912	0.36609
	0.928	0.54568			0.928	0.78558			0.928	0.2679			0.928	0.39741			0.928	0.25428			0.928	0.47342			0.928	0.37251
	0.944	0.54891			0.944	0.78433			0.944	0.27272			0.944	0.39323			0.944	0.25018			0.944	0.4762			0.944	0.35799
	0.96	0.54189			0.96	0.7869			0.96	0.26751			0.96	0.38814			0.96	0.24873			0.96	0.47121			0.96	0.36668
	0.976	0.54726			0.976	0.78501			0.976	0.26364			0.976	0.39054			0.976	0.24729			0.976	0.48291			0.976	0.36249
	0.992	0.54669			0.992	0.7839			0.992	0.25593			0.992	0.39405			0.992	0.24633			0.992	0.46958			0.992	0.35985
	1.008	0.54478			1.008	0.78385			1.008	0.26622			1.008	0.38677			1.008	0.24345			1.008	0.47562			1.008	0.35799
	1.024	0.5415			1.024	0.78476			1.024	0.2623			1.024	0.38912			1.024	0.24317			1.024	0.47919			1.024	0.3531
	1.04	0.53969			1.04	0.78367			1.04	0.2536			1.04	0.38942			1.04	0.23992			1.04	0.47266			1.04	0.35515
	1.056	0.5381			1.056	0.78193			1.056	0.25188			1.056	0.38288			1.056	0.24029			1.056	0.47414			1.056	0.35116
	1.072	0.54593			1.072	0.78034			1.072	0.25288			1.072	0.38084			1.072	0.23741			1.072	0.47295			1.072	0.35578
	1.088	0.54454			1.088	0.77951			1.088	0.25047			1.088	0.37292			1.088	0.23597			1.088	0.47871			1.088	0.34962
	1.104	0.53839			1.104	0.77794			1.104	0.24639			1.104	0.37586			1.104	0.23372			1.104	0.47061			1.104	0.35729
	1.12	0.54352			1.12	0.77749			1.12	0.24202			1.12	0.3775			1.12	0.23361			1.12	0.47633			1.12	0.3506
	1.136	0.54551			1.136	0.777			1.136	0.24262			1.136	0.37922			1.136	0.23195			1.136	0.47788			1.136	0.35202
	1.152	0.54099			1.152	0.77848			1.152	0.24362			1.152	0.38504			1.152	0.23129			1.152	0.47054			1.152	0.33439
	1.168	0.53439			1.168	0.77975			1.168	0.23782			1.168	0.37846			1.168	0.22896			1.168	0.46937			1.168	0.34284
	1.184	0.5405			1.184	0.78086			1.184	0.23719			1.184	0.36628			1.184	0.22879			1.184	0.47431			1.184	0.34009
	1.2	0.54631			1.2	0.7774			1.2	0.23511			1.2	0.37295			1.2	0.2274			1.2	0.4785			1.2	0.34333
	1.216	0.5384			1.216	0.77796			1.216	0.23346			1.216	0.37925			1.216	0.22608			1.216	0.47892			1.216	0.34216
	1.232	0.54016			1.232	0.77228			1.232	0.23008			1.232	0.37592			1.232	0.2247			1.232	0.47261			1.232	0.34439
	1.248	0.53565			1.248	0.7768			1.248	0.22958			1.248	0.36341			1.248	0.2236			1.248	0.47734			1.248	0.34337
	1.264	0.53896			1.264	0.77597			1.264	0.22522			1.264	0.38497			1.264	0.22302			1.264	0.47098			1.264	0.34719
	1.28	0.54128			1.28	0.77659			1.28	0.23119			1.28	0.36012			1.28	0.22289			1.28	0.48121			1.28	0.34681
	1.296	0.53871			1.296	0.77592			1.296	0.22912			1.296	0.36017			1.296	0.22107			1.296	0.47999			1.296	0.34421
	1.312	0.53683			1.312	0.7748			1.312	0.23439			1.312	0.37015			1.312	0.22199			1.312	0.47502			1.312	0.34729
	1.328	0.53727			1.328	0.77549			1.328	0.22493			1.328	0.35933			1.328	0.21945			1.328	0.472			1.328	0.33608
	1.344	0.53796			1.344	0.77446			1.344	0.22261			1.344	0.36666			1.344	0.2202			1.344	0.47266			1.344	0.33909
	1.36	0.53143			1.36	0.77413			1.36	0.21256			1.36	0.36747			1.36	0.21932			1.36	0.47029			1.36	0.33418
	1.376	0.54548			1.376	0.77351			1.376	0.23168			1.376	0.36268			1.376	0.2205			1.376	0.47824			1.376	0.34859
	1.392	0.53666			1.392	0.77431			1.392	0.21422			1.392	0.36034			1.392	0.21899			1.392	0.47599			1.392	0.34149
	1.408	0.54409			1.408	0.76964			1.408	0.22778			1.408	0.36063			1.408	0.21738			1.408	0.47104			1.408	0.34671
	1.424	0.53572			1.424	0.77335			1.424	0.21722			1.424	0.36868			1.424	0.21677			1.424	0.4786			1.424	0.33417
	1.44	0.5374			1.44	0.77275			1.44	0.21767			1.44	0.36467			1.44	0.21697			1.44	0.47568			1.44	0.33829
	1.456	0.5333			1.456	0.77122			1.456	0.21055			1.456	0.34846			1.456	0.21692			1.456	0.47373			1.456	0.33453
	1.472	0.5364			1.472	0.76751			1.472	0.21257			1.472	0.35906			1.472	0.21696			1.472	0.47928			1.472	0.33409
	1.488	0.53748			1.488	0.76733			1.488	0.21289			1.488	0.35252			1.488	0.2175			1.488	0.47654			1.488	0.34913
	1.504	0.53544			1.504	0.76974			1.504	0.21172			1.504	0.35195			1.504	0.21521			1.504	0.47539			1.504	0.33619
	1.52	0.53457			1.52	0.76997			1.52	0.2001			1.52	0.37606			1.52	0.21613			1.52	0.46889			1.52	0.3397
	1.536	0.53846			1.536	0.76914			1.536	0.20042			1.536	0.35111			1.536	0.21623			1.536	0.47435			1.536	0.34579
	1.552	0.53259			1.552	0.76826			1.552	0.20597			1.552	0.35681			1.552	0.21487			1.552	0.47271			1.552	0.33233
	1.568	0.53738			1.568	0.76827			1.568	0.20186			1.568	0.35879			1.568	0.21484			1.568	0.47268			1.568	0.33986
	1.584	0.53256			1.584	0.76744			1.584	0.20991			1.584	0.3645			1.584	0.21429			1.584	0.46689			1.584	0.32921
	1.6	0.53417			1.6	0.76915			1.6	0.20009			1.6	0.36234			1.6	0.21498			1.6	0.47555			1.6	0.3342
	1.616	0.5332			1.616	0.76996			1.616	0.19191			1.616	0.34125			1.616	0.21454			1.616	0.47597			1.616	0.3364
	1.632	0.53121			1.632	0.76561			1.632	0.19605			1.632	0.36043			1.632	0.21523			1.632	0.46929			1.632	0.32807
	1.648	0.52982			1.648	0.76341			1.648	0.20485			1.648	0.34896			1.648	0.21457			1.648	0.47034			1.648	0.3365
	1.664	0.54076			1.664	0.7654			1.664	0.18889			1.664	0.36171			1.664	0.21503			1.664	0.46667			1.664	0.33794
	1.68	0.53411			1.68	0.76635			1.68	0.19858			1.68	0.34869			1.68	0.2156			1.68	0.47569			1.68	0.33624
	1.696	0.53114			1.696	0.76339			1.696	0.19938			1.696	0.35825			1.696	0.2146			1.696	0.47094			1.696	0.34137
	1.712	0.53017			1.712	0.76461			1.712	0.19022			1.712	0.33928			1.712	0.21649			1.712	0.46592			1.712	0.32735
	1.728	0.53367			1.728	0.76265			1.728	0.1953			1.728	0.35788			1.728	0.21448			1.728	0.46783			1.728	0.33696
	1.744	0.52846			1.744	0.76258			1.744	0.18253			1.744	0.35606			1.744	0.21528			1.744	0.47268			1.744	0.3267
	1.76	0.52925			1.76	0.76486			1.76	0.18742			1.76	0.33567			1.76	0.21497			1.76	0.473			1.76	0.33439
	1.776	0.53426			1.776	0.76135			1.776	0.17801			1.776	0.3421			1.776	0.21636			1.776	0.46788			1.776	0.32729
	1.792	0.52955			1.792	0.76396			1.792	0.18637			1.792	0.35677			1.792	0.21552			1.792	0.46549			1.792	0.34061
	1.808	0.52758			1.808	0.75806			1.808	0.18189			1.808	0.34647			1.808	0.21673			1.808	0.47093			1.808	0.33992
	1.824	0.53598			1.824	0.76091			1.824	0.17068			1.824	0.35758			1.824	0.21676			1.824	0.46773			1.824	0.33704
	1.84	0.52927			1.84	0.76485			1.84	0.17094			1.84	0.3369			1.84	0.21657			1.84	0.46576			1.84	0.33313
	1.856	0.52626			1.856	0.76024			1.856	0.18231			1.856	0.34156			1.856	0.21652			1.856	0.46299			1.856	0.34198
	1.872	0.52681			1.872	0.7646			1.872	0.18003			1.872	0.34789			1.872	0.21749			1.872	0.46399			1.872	0.3283
	1.888	0.5282			1.888	0.76385			1.888	0.17787			1.888	0.34806			1.888	0.21778			1.888	0.46729			1.888	0.3431
	1.904	0.52288			1.904	0.75868			1.904	0.17514			1.904	0.34211			1.904	0.21841			1.904	0.47002			1.904	0.33194
	1.92	0.52465			1.92	0.75658			1.92	0.1793			1.92	0.35467			1.92	0.21796			1.92	0.47375			1.92	0.34989
	1.936	0.52868			1.936	0.75788			1.936	0.16652			1.936	0.3509			1.936	0.21893			1.936	0.46748			1.936	0.33606
	1.952	0.52237			1.952	0.75803			1.952	0.16232			1.952	0.35376			1.952	0.21898			1.952	0.46524			1.952	0.33845
	1.968	0.52608			1.968	0.75711			1.968	0.16903			1.968	0.35226			1.968	0.2188			1.968	0.46308			1.968	0.3239
	1.984	0.52484			1.984	0.75866			1.984	0.16073			1.984	0.35478			1.984	0.21957			1.984	0.46473			1.984	0.33135
	2	0.52438			2	0.75587			2	0.16281			2	0.33915			2	0.21939			2	0.46378			2	0.33988
	2.016	0.52673			2.016	0.75724			2.016	0.16584			2.016	0.34034			2.016	0.22049			2.016	0.46533			2.016	0.33232
	2.032	0.52014			2.032	0.75592			2.032	0.16393			2.032	0.35708			2.032	0.22039			2.032	0.46013			2.032	0.33405
	2.048	0.5308			2.048	0.75757			2.048	0.16298			2.048	0.34932			2.048	0.22068			2.048	0.46858			2.048	0.3378
	2.064	0.52323			2.064	0.75584			2.064	0.16465			2.064	0.34016			2.064	0.21958			2.064	0.46428			2.064	0.33946
	2.08	0.52628			2.08	0.75536			2.08	0.1584			2.08	0.34727			2.08	0.22205			2.08	0.46468			2.08	0.33528
	2.096	0.52177			2.096	0.7551			2.096	0.15903			2.096	0.34068			2.096	0.22134			2.096	0.46795			2.096	0.34054
	2.112	0.52111			2.112	0.75812			2.112	0.15738			2.112	0.35501			2.112	0.22247			2.112	0.46394			2.112	0.33494
	2.128	0.51648			2.128	0.75541			2.128	0.15768			2.128	0.34516			2.128	0.22327			2.128	0.46037			2.128	0.34422
	2.144	0.5225			2.144	0.75501			2.144	0.15235			2.144	0.34535			2.144	0.22165			2.144	0.46295			2.144	0.33046
	2.16	0.51862			2.16	0.75131			2.16	0.15511			2.16	0.3423			2.16	0.22428			2.16	0.45518			2.16	0.34899
	2.176	0.52568			2.176	0.75303			2.176	0.14662			2.176	0.34907			2.176	0.22295			2.176	0.46452			2.176	0.33131
	2.192	0.51298			2.192	0.75431			2.192	0.1598			2.192	0.35746			2.192	0.22333			2.192	0.45858			2.192	0.33619
	2.208	0.51994			2.208	0.75298			2.208	0.14098			2.208	0.35324			2.208	0.22457			2.208	0.45695			2.208	0.33909
	2.224	0.52018			2.224	0.75341			2.224	0.1481			2.224	0.33873			2.224	0.22444			2.224	0.45399			2.224	0.33216
	2.24	0.51832			2.24	0.75172			2.24	0.14221			2.24	0.33987			2.24	0.22511			2.24	0.45203			2.24	0.33581
	2.256	0.52445			2.256	0.75138			2.256	0.14623			2.256	0.34669			2.256	0.22529			2.256	0.45911			2.256	0.33887
	2.272	0.5229			2.272	0.74811			2.272	0.13593			2.272	0.3501			2.272	0.22573			2.272	0.46022			2.272	0.33437
	2.288	0.50879			2.288	0.75114			2.288	0.14807			2.288	0.36027			2.288	0.22663			2.288	0.46133			2.288	0.33638
	2.304	0.52198			2.304	0.75097			2.304	0.15257			2.304	0.3436			2.304	0.22713			2.304	0.46158			2.304	0.3366
	2.32	0.52027			2.32	0.75162			2.32	0.13843			2.32	0.34022			2.32	0.22703			2.32	0.46063			2.32	0.34834
	2.336	0.523			2.336	0.74866			2.336	0.13747			2.336	0.33903			2.336	0.2261			2.336	0.45664			2.336	0.33869
	2.352	0.51655			2.352	0.74865			2.352	0.13498			2.352	0.35335			2.352	0.22664			2.352	0.45097			2.352	0.33106
	2.368	0.52107			2.368	0.74956			2.368	0.13874			2.368	0.35042			2.368	0.22834			2.368	0.453			2.368	0.32769
	2.384	0.51674			2.384	0.74559			2.384	0.13417			2.384	0.34272			2.384	0.22806			2.384	0.44954			2.384	0.33426
	2.4	0.51781			2.4	0.74953			2.4	0.12868			2.4	0.35209			2.4	0.22832			2.4	0.4527			2.4	0.34817
	2.416	0.50768			2.416	0.74979			2.416	0.14378			2.416	0.34068			2.416	0.22826			2.416	0.45741			2.416	0.34302
	2.432	0.5198			2.432	0.74828			2.432	0.13217			2.432	0.35298			2.432	0.22773			2.432	0.44424			2.432	0.32921
	2.448	0.50978			2.448	0.746			2.448	0.12093			2.448	0.34243			2.448	0.23034			2.448	0.45965			2.448	0.33139
	2.464	0.50763			2.464	0.74594			2.464	0.13636			2.464	0.34183			2.464	0.23026			2.464	0.45525			2.464	0.33736
	2.48	0.51561			2.48	0.74202			2.48	0.12665			2.48	0.34002			2.48	0.22951			2.48	0.44621			2.48	0.33417
	2.496	0.50773			2.496	0.74433			2.496	0.12658			2.496	0.35689			2.496	0.22991			2.496	0.45095			2.496	0.33935
	2.512	0.50445			2.512	0.74527			2.512	0.12564			2.512	0.34606			2.512	0.23042			2.512	0.44868			2.512	0.3316
	2.528	0.50388			2.528	0.74432			2.528	0.12076			2.528	0.34263			2.528	0.23089			2.528	0.4534			2.528	0.34279
	2.544	0.51292			2.544	0.74369			2.544	0.11324			2.544	0.35395			2.544	0.23061			2.544	0.452			2.544	0.33588
	2.56	0.51145			2.56	0.74628			2.56	0.11281			2.56	0.34133			2.56	0.23068			2.56	0.45722			2.56	0.34258
	2.576	0.50911			2.576	0.74299			2.576	0.12254			2.576	0.34726			2.576	0.23055			2.576	0.4517			2.576	0.34226
	2.592	0.50611			2.592	0.74452			2.592	0.11607			2.592	0.3405			2.592	0.23139			2.592	0.44384			2.592	0.33434
	2.608	0.51341			2.608	0.74396			2.608	0.11719			2.608	0.35114			2.608	0.23198			2.608	0.45065			2.608	0.34178
	2.624	0.50823			2.624	0.7423			2.624	0.11447			2.624	0.34628			2.624	0.23039			2.624	0.44883			2.624	0.33648
	2.64	0.50383			2.64	0.74513			2.64	0.11509			2.64	0.3491			2.64	0.23164			2.64	0.44462			2.64	0.33671
	2.656	0.50569			2.656	0.74306			2.656	0.10451			2.656	0.34872			2.656	0.23282			2.656	0.44704			2.656	0.33751
	2.672	0.50956			2.672	0.74067			2.672	0.1095			2.672	0.3467			2.672	0.2326			2.672	0.44255			2.672	0.33221
	2.688	0.50417			2.688	0.74361			2.688	0.09574			2.688	0.33995			2.688	0.23268			2.688	0.45082			2.688	0.32826
	2.704	0.50735			2.704	0.74			2.704	0.11306			2.704	0.35561			2.704	0.23324			2.704	0.44797			2.704	0.33303
	2.72	0.50618			2.72	0.74087			2.72	0.103			2.72	0.33775			2.72	0.23152			2.72	0.44313			2.72	0.32307
	2.736	0.50147			2.736	0.74361			2.736	0.10884			2.736	0.34519			2.736	0.23224			2.736	0.44974			2.736	0.32892
	2.752	0.50564			2.752	0.73889			2.752	0.09632			2.752	0.34297			2.752	0.23264			2.752	0.44336			2.752	0.32543
	2.768	0.50285			2.768	0.7386			2.768	0.10353			2.768	0.33625			2.768	0.23264			2.768	0.45341			2.768	0.3319
	2.784	0.50395			2.784	0.73804			2.784	0.10095			2.784	0.35349			2.784	0.23322			2.784	0.44976			2.784	0.3363
	2.8	0.50709			2.8	0.73786			2.8	0.08949			2.8	0.3474			2.8	0.23244			2.8	0.44941			2.8	0.323
	2.816	0.50636			2.816	0.74023			2.816	0.10607			2.816	0.35589			2.816	0.23339			2.816	0.44668			2.816	0.34136
	2.832	0.50425			2.832	0.73755			2.832	0.10522			2.832	0.34772			2.832	0.2332			2.832	0.45024			2.832	0.3319
	2.848	0.5024			2.848	0.73834			2.848	0.097			2.848	0.35923			2.848	0.23239			2.848	0.44906			2.848	0.34415
	2.864	0.50573			2.864	0.73777			2.864	0.09345			2.864	0.34073			2.864	0.23358			2.864	0.44713			2.864	0.34261
	2.88	0.50365			2.88	0.73621			2.88	0.09253			2.88	0.35473			2.88	0.23196			2.88	0.45228			2.88	0.33209
	2.896	0.5017			2.896	0.73549			2.896	0.10127			2.896	0.33796			2.896	0.23144			2.896	0.4527			2.896	0.33406
	2.912	0.50239			2.912	0.73632			2.912	0.08682			2.912	0.33993			2.912	0.23304			2.912	0.44581			2.912	0.3298
	2.928	0.50351			2.928	0.73749			2.928	0.09871			2.928	0.34845			2.928	0.23218			2.928	0.45331			2.928	0.32583
	2.944	0.50204			2.944	0.73726			2.944	0.08086			2.944	0.35713			2.944	0.23217			2.944	0.45762			2.944	0.3374
	2.96	0.50272			2.96	0.73611			2.96	0.08			2.96	0.35235			2.96	0.2332			2.96	0.45015			2.96	0.33417
	2.976	0.50118			2.976	0.73413			2.976	0.08087			2.976	0.35565			2.976	0.232			2.976	0.45732			2.976	0.32585
	2.992	0.497			2.992	0.73631			2.992	0.08738			2.992	0.32212			2.992	0.23222			2.992	0.45574			2.992	0.32615
	3.008	0.50079			3.008	0.73324			3.008	0.08323			3.008	0.35375			3.008	0.23128			3.008	0.44674			3.008	0.32427
	3.024	0.50359			3.024	0.73529			3.024	0.08368			3.024	0.32797			3.024	0.23122			3.024	0.45375			3.024	0.33351
	3.04	0.49453			3.04	0.73639			3.04	0.07204			3.04	0.34774			3.04	0.23212			3.04	0.46074			3.04	0.33291
	3.056	0.49931			3.056	0.73669			3.056	0.08612			3.056	0.33637			3.056	0.2314			3.056	0.4501			3.056	0.32531
	3.072	0.49617			3.072	0.73522			3.072	0.07425			3.072	0.34814			3.072	0.23138			3.072	0.46241			3.072	0.3379
	3.088	0.49981			3.088	0.73782			3.088	0.07372			3.088	0.3365			3.088	0.23069			3.088	0.46145			3.088	0.33455
	3.104	0.49294			3.104	0.73815			3.104	0.07406			3.104	0.34551			3.104	0.23005			3.104	0.46158			3.104	0.32084
	3.12	0.49567			3.12	0.73379			3.12	0.08444			3.12	0.33376			3.12	0.22981			3.12	0.4572			3.12	0.33043
	3.136	0.49466			3.136	0.73417			3.136	0.07176			3.136	0.34879			3.136	0.23019			3.136	0.4609			3.136	0.33464
	3.152	0.49455			3.152	0.73068			3.152	0.07436			3.152	0.33329			3.152	0.22965			3.152	0.45427			3.152	0.33662
	3.168	0.49115			3.168	0.73437			3.168	0.06416			3.168	0.34983			3.168	0.22965			3.168	0.45976			3.168	0.32077
	3.184	0.48888			3.184	0.73246			3.184	0.06021			3.184	0.34993			3.184	0.22922			3.184	0.45823			3.184	0.31722
	3.2	0.50246			3.2	0.73126			3.2	0.06701			3.2	0.34244			3.2	0.22957			3.2	0.46272			3.2	0.33235
	3.216	0.48859			3.216	0.73048			3.216	0.06064			3.216	0.35145			3.216	0.22922			3.216	0.46362			3.216	0.32864
	3.232	0.49564			3.232	0.72875			3.232	0.04751			3.232	0.34666			3.232	0.22973			3.232	0.45332			3.232	0.31948
	3.248	0.48792			3.248	0.72815			3.248	0.06154			3.248	0.33073			3.248	0.22762			3.248	0.45855			3.248	0.33233
	3.264	0.49411			3.264	0.72978			3.264	0.05123			3.264	0.33638			3.264	0.22834			3.264	0.45428			3.264	0.31405
	3.28	0.49455			3.28	0.72662			3.28	0.04614			3.28	0.33909			3.28	0.22757			3.28	0.45226			3.28	0.32057
	3.296	0.48736			3.296	0.72992			3.296	0.05945			3.296	0.33455			3.296	0.22735			3.296	0.45686			3.296	0.31349
	3.312	0.49225			3.312	0.72967			3.312	0.05181			3.312	0.33374			3.312	0.22761			3.312	0.45742			3.312	0.32225
	3.328	0.4912			3.328	0.72699			3.328	0.05023			3.328	0.32565			3.328	0.22594			3.328	0.45962			3.328	0.32283
	3.344	0.49088			3.344	0.73245			3.344	0.03959			3.344	0.33863			3.344	0.2262			3.344	0.45895			3.344	0.33143
	3.36	0.48905			3.36	0.72553			3.36	0.04582			3.36	0.34428			3.36	0.22609			3.36	0.46663			3.36	0.32012
	3.376	0.4896							3.376	0.04075			3.376	0.33542			3.376	0.2263							3.376	0.31335
	3.392	0.49287							3.392	0.04523			3.392	0.32871			3.392	0.22609							3.392	0.31922
	3.408	0.48862							3.408	0.03972			3.408	0.33441			3.408	0.22464							3.408	0.31329
	3.424	0.48928							3.424	0.03618			3.424	0.32875			3.424	0.22341							3.424	0.32948
	3.44	0.48968							3.44	0.04322			3.44	0.32513			3.44	0.22457							3.44	0.31182
	3.456	0.48961							3.456	0.04205			3.456	0.32987			3.456	0.22335							3.456	0.31569
	3.472	0.49312							3.472	0.04451			3.472	0.3323			3.472	0.22255							3.472	0.32432
	3.488	0.47984							3.488	0.0372			3.488	0.32707			3.488	0.22304							3.488	0.32452
	3.504	0.492							3.504	0.04413			3.504	0.33574			3.504	0.22253							3.504	0.31635
	3.52	0.4854							3.52	0.04083			3.52	0.33122			3.52	0.22178							3.52	0.3218
	3.536	0.48643							3.536	0.03311			3.536	0.3371			3.536	0.22272							3.536	0.3167
	3.552	0.48351							3.552	0.02671			3.552	0.32148			3.552	0.22109							3.552	0.31671
	3.568	0.48629							3.568	0.03965			3.568	0.32763			3.568	0.22047							3.568	0.32002
	3.584	0.48563							3.584	0.02785			3.584	0.33244			3.584	0.22132							3.584	0.31574
	3.6	0.4859							3.6	0.04306			3.6	0.31135			3.6	0.22081							3.6	0.33168
	3.616	0.47964							3.616	0.04076			3.616	0.33525			3.616	0.21855							3.616	0.32159
	3.632	0.48321							3.632	0.03386			3.632	0.34249			3.632	0.22034							3.632	0.31657
	3.648	0.48037							3.648	0.03093			3.648	0.32721			3.648	0.22023							3.648	0.31657
	3.664	0.47909							3.664	0.02163			3.664	0.3241			3.664	0.21789							3.664	0.32043
	3.68	0.47744							3.68	0.02331			3.68	0.33011			3.68	0.21739							3.68	0.31853
	3.696	0.48482							3.696	0.02571			3.696	0.3238			3.696	0.21878							3.696	0.30929
	3.712	0.48429							3.712	0.01474			3.712	0.31733			3.712	0.21777							3.712	0.32435
	3.728	0.48019							3.728	0.02328			3.728	0.33076			3.728	0.21732							3.728	0.3227
	3.744	0.48281							3.744	0.02068			3.744	0.32144			3.744	0.21784							3.744	0.31204
	3.76	0.47979							3.76	0.01717			3.76	0.33351			3.76	0.21672							3.76	0.31443
	3.776	0.47595							3.776	0			3.776	0.33373			3.776	0.21601							3.776	0.31905
	3.792	0.4748							3.792	0.01859			3.792	0.31786			3.792	0.2155							3.792	0.33284
	3.808	0.47832							3.808	0.00432			3.808	0.33104			3.808	0.21592							3.808	0.31822
	3.824	0.4759							3.824	0.00893			3.824	0.32145			3.824	0.21657							3.824	0.31337
	3.84	0.47892							3.84	0.00786			3.84	0.31618			3.84	0.21512							3.84	0.31528
	3.856	0.47925							3.856	0.00799			3.856	0.31405			3.856	0.21383							3.856	0.31033
	3.872	0.47009							3.872	0.0126			3.872	0.3362			3.872	0.21533
	3.888	0.4808											3.888	0.32806			3.888	0.21316
	3.904	0.47093											3.904	0.32781			3.904	0.21357
	3.92	0.4801											3.92	0.32546			3.92	0.21391
	3.936	0.47258											3.936	0.31745			3.936	0.21306
	3.952	0.47399											3.952	0.32359			3.952	0.21388
	3.968	0.48089											3.968	0.31702			3.968	0.21343
	3.984	0.47897											3.984	0.31116			3.984	0.21285
	4	0.47603											4	0.31746			4	0.21272
	4.016	0.48087											4.016	0.32016			4.016	0.21174
	4.032	0.47237											4.032	0.32629			4.032	0.21259
	4.048	0.47189											4.048	0.31974			4.048	0.21164
	4.064	0.47012											4.064	0.31143			4.064	0.21153
	4.08	0.4702											4.08	0.31031			4.08	0.21008
	4.096	0.47162											4.096	0.32082			4.096	0.21138
	4.112	0.47296											4.112	0.30291			4.112	0.2102
	4.128	0.46662											4.128	0.32863			4.128	0.21229
	4.144	0.46925											4.144	0.30891			4.144	0.21049
	4.16	0.47069											4.16	0.32048			4.16	0.21164
	4.176	0.47272											4.176	0.31422			4.176	0.2099
	4.192	0.47149											4.192	0.31116			4.192	0.20991
	4.208	0.47133											4.208	0.29827			4.208	0.21007
	4.224	0.47263											4.224	0.32342			4.224	0.20989
	4.24	0.46579											4.24	0.31772			4.24	0.20949
	4.256	0.47151											4.256	0.30568			4.256	0.20948
	4.272	0.47027											4.272	0.30339			4.272	0.20997
	4.288	0.46809											4.288	0.31595			4.288	0.20952
	4.304	0.46718											4.304	0.32509			4.304	0.21
	4.32	0.46675											4.32	0.33223			4.32	0.21062
	4.336	0.46494											4.336	0.31957			4.336	0.2093
	4.352	0.46933											4.352	0.31399			4.352	0.21072
	4.368	0.46652											4.368	0.31495			4.368	0.20931
	4.384	0.46126											4.384	0.29525			4.384	0.20903
	4.4	0.46363											4.4	0.31533			4.4	0.20954
	4.416	0.46612											4.416	0.3033			4.416	0.21
	4.432	0.46148											4.432	0.30164			4.432	0.21056
	4.448	0.47106											4.448	0.32114			4.448	0.20986
	4.464	0.46157											4.464	0.30014			4.464	0.21017
	4.48	0.46473											4.48	0.3065			4.48	0.21114
	4.496	0.46445											4.496	0.30246			4.496	0.21074
	4.512	0.46387											4.512	0.31459			4.512	0.21125
	4.528	0.46263											4.528	0.31073			4.528	0.21144
	4.544	0.4634											4.544	0.31076			4.544	0.21181
	4.56	0.46168											4.56	0.30745			4.56	0.2132
	4.576	0.46863											4.576	0.31532			4.576	0.21343
	4.592	0.46467											4.592	0.30771			4.592	0.2146
	4.608	0.4718											4.608	0.29947			4.608	0.21274
	4.624	0.46392											4.624	0.31482			4.624	0.21367
	4.64	0.46559											4.64	0.30393			4.64	0.2124
	4.656	0.46379											4.656	0.29452			4.656	0.21339
	4.672	0.45679											4.672	0.30912			4.672	0.21204
	4.688	0.4641											4.688	0.31238			4.688	0.21323
	4.704	0.46009											4.704	0.31807			4.704	0.21175
	4.72	0.45671											4.72	0.31834			4.72	0.21269
	4.736	0.4625											4.736	0.30498			4.736	0.2117
	4.752	0.45812											4.752	0.3128			4.752	0.21405
	4.768	0.45961											4.768	0.29305			4.768	0.21333
	4.784	0.46266											4.784	0.31971			4.784	0.21335
	4.8	0.46239											4.8	0.31759			4.8	0.21355
	4.816	0.45909											4.816	0.30444			4.816	0.21512
	4.832	0.45388											4.832	0.31776			4.832	0.21467
	4.848	0.45792											4.848	0.31882			4.848	0.21645
	4.864	0.45777											4.864	0.30078			4.864	0.21558
													4.88	0.31442
													4.896	0.30588
													4.912	0.30864
													4.928	0.30223
													4.944	0.29861
													4.96	0.32424
													4.976	0.31127
													4.992	0.30344
													5.008	0.31214
													5.024	0.30959
													5.04	0.31515
													5.056	0.31752
													5.072	0.31737
													5.088	0.30578
													5.104	0.30374
													5.12	0.30403
													5.136	0.31518
													5.152	0.30998
													5.168	0.30359
													5.184	0.31462
													5.2	0.30477
													5.216	0.30173
													5.232	0.30816
													5.248	0.3081
													5.264	0.30547
													5.28	0.31092
													5.296	0.31728
													5.312	0.30622
													5.328	0.31791
													5.344	0.29924
													5.36	0.31792

## Sheet: Fig 4c
L72R1 - DDM	Time	Signal Intensity		L72R1 - L89W - DDM	Time	Signal Intensity		L72R1 - L89W ND	Time	Signal Intensity
	400	139736			400	35153			400	530731
	408	142056			408	34457			408	522958
	416	144708			416	33910			416	516338
	424	146295			424	33356			424	510295
	432	144945			432	33125			432	505884
	440	142451			440	32873			440	505325
	448	139491			448	32917			448	507926
	456	137860			456	32911			456	509710
	464	137061			464	32795			464	509180
	472	137753			472	32525			472	506808
	480	139020			480	32290			480	503360
	488	139906			488	32007			488	499889
	496	139308			496	31975			496	497820
	504	138257			504	31755			504	496967
	512	136496			512	31903			512	499124
	520	135242			520	32095			520	500397
	528	134870			528	32145			528	502091
	536	135125			536	32199			536	501354
	544	135117			544	32212			544	500729
	552	135384			552	32213			552	499418
	560	135251			560	32228			560	498723
	568	135105			568	32246			568	498668
	576	134363			576	32420			576	499957
	584	133506			584	32676			584	502319
	592	133384			592	32906			592	504354
	600	133433			600	33225			600	505821
	608	132720			608	33348			608	506687
	616	132831			616	33412			616	505755
	624	132727			624	33488			624	505872
	632	132822			632	33641			632	505323
	640	132272			640	33765			640	506648
	648	132518			648	34017			648	508739
	656	131745			656	34339			656	510773
	664	131611			664	34581			664	512508
	672	131458			672	34700			672	513560
	680	131488			680	34794			680	512850
	688	130500			688	34818			688	512052
	696	130948			696	34773			696	511444
	704	130544			704	34776			704	510952
	712	130955			712	34888			712	511788
	720	130574			720	35072			720	513281
	728	129480			728	35265			728	514427
	736	129455			736	35300			736	514742
	744	129381			744	35221			744	513467
	752	128951			752	35042			752	511894
	760	128708			760	34839			760	509179
	768	128927			768	34690			768	508739
	776	129011			776	34567			776	508473
	784	128570			784	34515			784	508945
	792	128591			792	34547			792	509314
	800	127711			800	34444			800	509132
	808	127046			808	34320			808	507808
	816	126359			816	34163			816	505218
	824	126205			824	33776			824	502731
	832	126141			832	33452			832	500938
	840	126442			840	33388			840	500515
	848	126522			848	33253			848	500411
	856	126294			856	33201			856	500033
	864	125679			864	33080			864	500228
	872	125057			872	32907			872	499183
	880	124628			880	32757			880	498003
	888	123997			888	32522			888	495722
	896	123967			896	32393			896	494152
	904	124003			904	32206			904	493253
	912	124031			912	32060			912	493870
	920	123585			920	32091			920	494551
	928	123933			928	32133			928	494947
	936	123137			936	32103			936	494953
	944	122665			944	32019			944	493710
	952	121696			952	31995			952	492454
	960	121698			960	31867			960	491029
	968	121425			968	31796			968	489835
	976	121434			976	31812			976	490714
	984	121674			984	31943			984	492302
	992	121552			992	32077			992	493408
	1000	121141			1000	32205			1000	494249
	1008	120923			1008	32261			1008	494219
	1016	120252			1016	32305			1016	493372
	1024	119816			1024	32323			1024	492783
	1032	119450			1032	32427			1032	493730
	1040	119380			1040	32405			1040	493764
	1048	119459			1048	32672			1048	495501
	1056	119498			1056	32877			1056	496521
	1064	119526			1064	33046			1064	497598
	1072	118894			1072	33130			1072	498709
	1080	118689			1080	33266			1080	497932
	1088	118440			1088	33347			1088	497676
	1096	118151			1096	33351			1096	498019
	1104	118098			1104	33408			1104	497446
	1112	118104			1112	33541			1112	498548
	1120	117760			1120	33755			1120	499647
	1128	118294			1128	33841			1128	501345
	1136	118007			1136	34085			1136	501832
	1144	117292			1144	34043			1144	500815
	1152	117629			1152	34148			1152	501341
	1160	116849			1160	33984			1160	499446
	1168	116675			1168	33958			1168	499258
	1176	116644			1176	33957			1176	499137
	1184	116122			1184	33964			1184	499996
	1192	116547			1192	34048			1192	500435
	1200	116483			1200	33907			1200	500043
	1208	116639			1208	33956			1208	499239
	1216	116362			1216	33804			1216	497969
	1224	116737			1224	33631			1224	496727
	1232	115548			1232	33412			1232	495277
	1240	114909			1240	33350			1240	494339
	1248	115401			1248	33214			1248	494307
	1256	115116			1256	33102			1256	494316
	1264	115330			1264	33099			1264	493759
	1272	115784			1272	33037			1272	493412
	1280	114881			1280	32826			1280	492428
	1288	114615			1288	32602			1288	490510
	1296	114807			1296	32425			1296	488599
	1304	114232			1304	32355			1304	488499
	1312	113323			1312	32175			1312	487748
	1320	113290			1320	32035			1320	487505
	1328	113167			1328	32055			1328	487807
	1336	113303			1336	31999			1336	487469
	1344	113272			1344	31937			1344	487159
	1352	113110			1352	31864			1352	485791
	1360	113006			1360	31698			1360	485026
	1368	112354			1368	31587			1368	484537
	1376	111765			1376	31519			1376	484488
	1384	111498			1384	31540			1384	484663
	1392	111221			1392	31603			1392	485666
	1400	110981			1400	31655			1400	486381
	1408	110977			1408	31666			1408	485972
	1416	111467			1416	31755			1416	485551
	1424	110869			1424	31638			1424	486237
	1432	110468			1432	31734			1432	485462
	1440	110062			1440	31770			1440	485111
	1448	109839			1448	31752			1448	486536
	1456	109444			1456	31894			1456	487207
	1464	109719			1464	32003			1464	488739
	1472	109498			1472	32155			1472	488672
	1480	109767			1480	32305			1480	488670
	1488	109416			1488	32322			1488	488385
	1496	109209			1496	32334			1496	487646
	1504	109268			1504	32370			1504	487715
	1512	108657			1512	32437			1512	488760
	1520	108645			1520	32603			1520	489905
	1528	107946			1528	32737			1528	491022
	1536	108078			1536	32852			1536	491402
	1544	108145			1544	32963			1544	491373
	1552	108336			1552	32941			1552	490782
	1560	108180			1560	32945			1560	490273
	1568	108024			1568	32978			1568	489799
	1576	108111			1576	32993			1576	489702
	1584	107908			1584	33143			1584	490561
	1592	107722			1592	33092			1592	490823
	1600	106930			1600	33184			1600	491304
	1608	107073			1608	33252			1608	491489
	1616	107004			1616	33200			1616	490108
	1624	107119			1624	33043			1624	488896
	1632	107097			1632	32982			1632	487815
	1640	106887			1640	32909			1640	488558
	1648	106795			1648	32894			1648	487828
	1656	106712			1656	32840			1656	487864
	1664	106306			1664	32868			1664	487718
	1672	105850			1672	32796			1672	487535
	1680	106089			1680	32794			1680	486342
	1688	106119			1688	32665			1688	484865
	1696	106006			1696	32463			1696	483873
	1704	106236			1704	32381			1704	483423
	1712	105866			1712	32313			1712	482898
	1720	105689			1720	32300			1720	483552
	1728	105349			1728	32075			1728	484201
	1736	105095			1736	32118			1736	483826
	1744	105042			1744	32015			1744	482307
	1752	104710			1752	31945			1752	481501
	1760	104762			1760	31764			1760	480346
	1768	104844			1768	31644			1768	479877
	1776	104471			1776	31642			1776	479710
	1784	104677			1784	31500			1784	479490
	1792	104021			1792	31534			1792	479535
	1800	103807			1800	31488			1800	479780
	1808	103414			1808	31437			1808	479419
	1816	103689			1816	31476			1816	479159
	1824	103274			1824	31328			1824	478930
	1832	103229			1832	31357			1832	478905
	1840	103189			1840	31380			1840	477622
	1848	103170			1848	31315			1848	478921
	1856	102921			1856	31348			1856	479220
	1864	102505			1864	31502			1864	479810
	1872	102189			1872	31533			1872	480237
	1880	102094			1880	31475			1880	479596
	1888	101579			1888	31539			1888	479946
	1896	101858			1896	31552			1896	479932
	1904	101558			1904	31655			1904	479708
	1912	101760			1912	31618			1912	480018
	1920	101817			1920	31703			1920	480735
	1928	101499			1928	31824			1928	482193
	1936	101159			1936	31929			1936	482562
	1944	100908			1944	32030			1944	482555
	1952	100702			1952	32079			1952	482367
	1960	100176			1960	32053			1960	481660
	1968	100594			1968	32113			1968	481542
	1976	100514			1976	32077			1976	482762
	1984	100329			1984	32205			1984	482999
	1992	100550			1992	32233			1992	483347
	2000	100316			2000	32356			2000	483193
	2008	99706			2008	32419			2008	483237
	2016	99588			2016	32510			2016	482669
	2024	99831			2024	32501			2024	481855
	2032	99600			2032	32396			2032	481157
	2040	99498			2040	32335			2040	481496
	2048	99527			2048	32351			2048	481237
	2056	99488			2056	32319			2056	481906
	2064	99835			2064	32336			2064	482161
	2072	99519			2072	32372			2072	481661
	2080	98877			2080	32354			2080	481123
	2088	98886			2088	32284			2088	480140
	2096	98583			2096	32229			2096	479564
	2104	98349			2104	32149			2104	478309
	2112	98363			2112	32047			2112	477829
	2120	98980			2120	31951			2120	478261
	2128	98725			2128	31999			2128	478437
	2136	98744			2136	31921			2136	477606
	2144	98874			2144	31900			2144	476589
	2152	97964			2152	31789			2152	476404
	2160	97992			2160	31662			2160	476073
	2168	97909			2168	31637			2168	474626
	2176	97871			2176	31548			2176	474284
	2184	97885			2184	31442			2184	474254
	2192	98012			2192	31460			2192	475064
	2200	97443			2200	31414			2200	474550
	2208	97686			2208	31338			2208	474456
	2216	97185			2216	31393			2216	473369
	2224	97242			2224	31326			2224	473247
	2232	97061			2232	31240			2232	472574
	2240	96776			2240	31193			2240	472413
	2248	96553			2248	31085			2248	472346
	2256	96668			2256	31222			2256	472963
	2264	96378			2264	31103			2264	473249
	2272	96345			2272	31128			2272	473463
	2280	96154			2280	31202			2280	473591
	2288	95774			2288	31206			2288	472952
	2296	95643			2296	31172			2296	472576
	2304	95673			2304	31206			2304	472347
	2312	95430			2312	31110			2312	472321
	2320	95285			2320	31215			2320	473241
	2328	95373			2328	31233			2328	473766
	2336	95157			2336	31330			2336	473336
	2344	95161			2344	31323			2344	474216
	2352	94907			2352	31390			2352	474111
	2360	94928			2360	31377			2360	473382
	2368	94672			2368	31457			2368	472999
	2376	94459			2376	31419			2376	473547
	2384	94400			2384	31497			2384	474006
	2392	94141			2392	31524			2392	474497
	2400	93952			2400	31577			2400	475167
	2408	94330			2408	31669			2408	475423
	2416	94084			2416	31691			2416	474913
	2424	94164			2424	31643			2424	474727
	2432	93990			2432	31756			2432	474353
	2440	93613			2440	31782			2440	473859
	2448	93585			2448	31710			2448	474622
	2456	93360			2456	31729			2456	474610
	2464	93294			2464	31744			2464	475246
	2472	92846			2472	31798			2472	475352
	2480	93535			2480	31808			2480	474406
	2488	92760			2488	31882			2488	474401
	2496	93016			2496	31837			2496	473262
	2504	93030			2504	31707			2504	473561
	2512	92748			2512	31688			2512	473687
	2520	92588			2520	31719			2520	473170
	2528	92183			2528	31641			2528	473331
	2536	92245			2536	31691			2536	473225
	2544	92617			2544	31688			2544	472791
	2552	92449			2552	31601			2552	471794
	2560	92408			2560	31573			2560	470518
	2568	92600			2568	31441			2568	470217
	2576	92147			2576	31423			2576	469980
	2584	92093			2584	31285			2584	470138
	2592	91774			2592	31273			2592	469904
	2600	91705			2600	31185			2600	469570
	2608	91597			2608	31248			2608	469577
	2616	91776			2616	31227			2616	469085
	2624	91596			2624	31206			2624	468500
	2632	91541			2632	31012			2632	467285
	2640	91718			2640	31049			2640	467080
	2648	91087			2648	30989			2648	467123
	2656	91222			2656	30898			2656	467522
	2664	91141			2664	31005			2664	467216
	2672	90933			2672	30925			2672	467358
	2680	90553			2680	30980			2680	467432
	2688	91012			2688	30900			2688	467176
	2696	90737			2696	30914			2696	466426
	2704	90779			2704	30869			2704	466005
	2712	90292			2712	30760			2712	466402
	2720	90201			2720	30814			2720	465927
	2728	90378			2728	30862			2728	466822
	2736	90003			2736	30835			2736	466546
	2744	90381			2744	30882			2744	467075
	2752	89931			2752	30965			2752	467442
	2760	89562			2760	30932			2760	466212
	2768	89436			2768	30928			2768	466539
	2776	89124			2776	30925			2776	466833
	2784	89527			2784	31009			2784	466981
	2792	89112			2792	31022			2792	467549
	2800	88894			2800	31041			2800	467515
	2808	88866			2808	31077			2808	467762
	2816	88525			2816	31202			2816	467539
	2824	88474			2824	31185			2824	467084
	2832	88832			2832	31201			2832	467280
	2840	88640			2840	31200			2840	466617
	2848	88770			2848	31189			2848	466771
	2856	88767			2856	31155			2856	467788
	2864	88477			2864	31244			2864	467820
	2872	87819			2872	31274			2872	467966
	2880	88069			2880	31242			2880	467904
	2888	87954			2888	31273			2888	467303
	2896	88043			2896	31252			2896	466704
	2904	88097			2904	31251			2904	466184
	2912	87598			2912	31262			2912	466418
	2920	87753			2920	31212			2920	466844
	2928	87488			2928	31304			2928	466921
	2936	87298			2936	31291			2936	467456
	2944	87113			2944	31167			2944	466710
	2952	87181			2952	31203			2952	466277
	2960	87144			2960	31171			2960	465782
	2968	87152			2968	31123			2968	464964
	2976	87033			2976	31152			2976	464855
	2984	87080			2984	31093			2984	465167
	2992	87536			2992	31043			2992	464971
	3000	87089			3000	31055			3000	465429
	3008	86691			3008	30983			3008	465201
	3016	86779			3016	30958			3016	464435
	3024	86667			3024	31033			3024	464041
	3032	86681			3032	30905			3032	463594
	3040	86400			3040	30808			3040	463518
	3048	86564			3048	30855			3048	462961
	3056	86450			3056	30839			3056	463460
	3064	86240			3064	30758			3064	463530
	3072	86354			3072	30764			3072	462851
	3080	86127			3080	30818			3080	463042
	3088	85802			3088	30759			3088	462290
	3096	85936			3096	30634			3096	461925
	3104	85787			3104	30658			3104	461740
	3112	85702			3112	30628			3112	461411
	3120	85770			3120	30642			3120	461921
	3128	85695			3128	30530			3128	462065
	3136	85491			3136	30545			3136	462470
	3144	85322			3144	30581			3144	461998
	3152	85018			3152	30601			3152	461812
	3160	84918			3160	30563			3160	461282
	3168	84918			3168	30567			3168	461311
	3176	85106			3176	30549			3176	461627
	3184	84645			3184	30636			3184	461330
	3192	84956			3192	30571			3192	461485
	3200	84703			3200	30561			3200	461543
	3208	84651			3208	30592			3208	461851
	3216	84679			3216	30615			3216	461531
	3224	84582			3224	30631			3224	461042
	3232	84411			3232	30634			3232	461026
	3240	84315			3240	30588			3240	461928
	3248	83946			3248	30631			3248	460743
	3256	84056			3256	30693			3256	462413
	3264	84220			3264	30744			3264	461315
	3272	83585			3272	30675			3272	462205
	3280	83711			3280	30804			3280	462046
	3288	83673			3288	30777			3288	462093
	3296	83586			3296	30860			3296	461860
	3304	83267			3304	30831			3304	461243
	3312	83385			3312	30834			3312	461193
	3320	83309			3320	30757			3320	461408
	3328	83289			3328	30776			3328	461426
	3336	83319			3336	30817			3336	461500
	3344	83221			3344	30789			3344	461348
	3352	82960			3352	30867			3352	461287
	3360	82854			3360	30874			3360	461050
	3368	82625			3368	30790			3368	460338
	3376	82803			3376	30822			3376	460284
	3384	82876			3384	30776			3384	460443
	3392	82618			3392	30787			3392	460490
	3400	82298			3400	30758			3400	460587
	3408	82630			3408	30695			3408	460176
	3416	82180			3416	30655			3416	459977
	3424	82470			3424	30693			3424	459423
	3432	82263			3432	30623			3432	459057
	3440	82312			3440	30581			3440	458974
	3448	81762			3448	30617			3448	459478
	3456	82049			3456	30469			3456	458390
	3464	81953			3464	30511			3464	459105
	3472	81959			3472	30495			3472	458797
	3480	81627			3480	30469			3480	458383
	3488	81863			3488	30576			3488	458073
	3496	81487			3496	30473			3496	457804
	3504	81489			3504	30508			3504	457698
	3512	81318			3512	30396			3512	456954
	3520	81336			3520	30394			3520	456850
	3528	81266			3528	30281			3528	457832
	3536	81327			3536	30351			3536	458026
	3544	81079			3544	30338			3544	457034
	3552	81443			3552	30354			3552	457765
	3560	81328			3560	30406			3560	457375
	3568	81288			3568	30316			3568	456586
	3576	81180			3576	30333			3576	456458
	3584	80900			3584	30417			3584	456494
	3592	80897			3592	30233			3592	457223
	3600	80938			3600	30328			3600	457067
	3608	80517			3608	30285			3608	457717
	3616	80415			3616	30333			3616	457381
	3624	80627			3624	30333			3624	456410
	3632	80382			3632	30345			3632	456238
	3640	80206			3640	30328			3640	456474
	3648	80110			3648	30281			3648	456663
	3656	79873			3656	30284			3656	456304
	3664	80019			3664	30266			3664	456648
	3672	79846			3672	30404			3672	456594
	3680	79538			3680	30311			3680	457042
	3688	79757			3688	30382			3688	456692
	3696	79542			3696	30399			3696	456080
	3704	79732			3704	30451			3704	456218
	3712	79459			3712	30376			3712	456421
	3720	79526			3720	30308			3720	455239
	3728	79095			3728	30377			3728	456120
	3736	79149			3736	30377			3736	456683
	3744	79436			3744	30375			3744	456392
	3752	79247			3752	30440			3752	456170
	3760	79050			3760	30361			3760	455632
	3768	79236			3768	30389			3768	455736
	3776	78592			3776	30458			3776	455505
	3784	78799			3784	30328			3784	455424
	3792	78851			3792	30371			3792	455461
	3800	79099			3800	30378			3800	455634
	3808	78504			3808	30372			3808	455441
	3816	78244			3816	30433			3816	455050
	3824	78612			3824	30366			3824	455156
	3832	78591			3832	30348			3832	455218
	3840	78347			3840	30411			3840	454614
	3848	78399			3848	30315			3848	454220
	3856	78422			3856	30260			3856	454302
	3864	78278			3864	30290			3864	455175
	3872	78454			3872	30234			3872	454747
	3880	78153			3880	30282			3880	454419
	3888	77844			3888	30338			3888	454067
	3896	78205			3896	30204			3896	453074
	3904	77630			3904	30246			3904	452987
	3912	77598			3912	30213			3912	453490
	3920	77632			3920	30187			3920	453606
	3928	77501			3928	30101			3928	453302
	3936	77623			3936	30098			3936	453267
	3944	77361			3944	30035			3944	453682
	3952	77704			3952	30152			3952	452698
	3960	77206			3960	30067			3960	452439
	3968	77440			3968	30092			3968	452764
	3976	77350			3976	30065			3976	451983
	3984	77319			3984	30028			3984	452241
	3992	76965			3992	30024			3992	452260
	4000	77070			4000	30070			4000	452345
	4008	76997			4008	30080			4008	452044
	4016	76706			4016	30021			4016	452328
	4024	76991			4024	30101			4024	452281
	4032	76642			4032	29985			4032	451676
	4040	76743			4040	30045			4040	451551
	4048	76580			4048	30031			4048	451643
	4056	76683			4056	29976			4056	451851
	4064	76198			4064	29961			4064	451934
	4072	76322			4072	29952			4072	451979
	4080	76511			4080	30024			4080	452032
	4088	76118			4088	30043			4088	451507
	4096	76082			4096	30009			4096	451930
	4104	76011			4104	29946			4104	451232
	4112	76265			4112	29972			4112	450587
	4120	76333			4120	29979			4120	451268
	4128	75934			4128	30020			4128	451420
	4136	75875			4136	29966			4136	451662
	4144	75683			4144	30027			4144	451438
	4152	75905			4152	30035			4152	451411
	4160	75644			4160	30065			4160	450529
	4168	75669			4168	30034			4168	450605
	4176	75267			4176	29981			4176	451162
	4184	75338			4184	30037			4184	450589
	4192	75328			4192	29983			4192	450126
	4200	75342			4200	29974			4200	450712
	4208	75340			4208	30039			4208	451187
	4216	75060			4216	29993			4216	450362
	4224	75087			4224	30067			4224	450642
	4232	75145			4232	30018			4232	450111
	4240	74658			4240	29975			4240	449108
	4248	75035			4248	29920			4248	449805
	4256	74876			4256	29996			4256	449463
	4264	74377			4264	29897			4264	449807
	4272	74775			4272	29944			4272	449596
	4280	74777			4280	29920			4280	449787
	4288	74301			4288	29970			4288	449192
	4296	74827			4296	29922			4296	449077
	4304	74406			4304	29881			4304	448933
	4312	74430			4312	29918			4312	448607
	4320	74676			4320	29863			4320	449236
	4328	74453			4328	29782			4328	448746
	4336	74244			4336	29932			4336	449059
	4344	74055			4344	29908			4344	449164
	4352	74006			4352	29900			4352	449048
	4360	73962			4360	29793			4360	448970
	4368	74040			4368	29842			4368	447716
	4376	73927			4376	29915			4376	448543
	4384	73623			4384	29791			4384	447832
	4392	73852			4392	29792			4392	448149
	4400	73659			4400	29788			4400	448252
	4408	73661			4408	29786			4408	448745
	4416	73938			4416	29785			4416	448000
	4424	73786			4424	29769			4424	447085
	4432	73574			4432	29848			4432	447546
	4440	73373			4440	29721			4440	447697
	4448	73272			4448	29648			4448	447625
	4456	73121			4456	29692			4456	447193
	4464	73034			4464	29718			4464	447566
	4472	73022			4472	29741			4472	447791
	4480	73217			4480	29766			4480	447329
	4488	73354			4488	29775			4488	447574
	4496	72670			4496	29749			4496	447184
	4504	72799			4504	29752			4504	446543
	4512	72658			4512	29716			4512	446053
	4520	72499			4520	29768			4520	446908
	4528	72440			4528	29752			4528	446901
	4536	72688			4536	29586			4536	446906
	4544	72893			4544	29608			4544	446866
	4552	72593			4552	29700			4552	446571
	4560	72837			4560	29663			4560	446434
	4568	72351			4568	29586			4568	445437
	4576	72298			4576	29710			4576	446052
	4584	72322			4584	29643			4584	446463
	4592	72330			4592	29719			4592	445737
	4600	72178			4600	29702			4600	446097
	4608	72227			4608	29597			4608	446629
	4616	72198			4616	29620			4616	446099
	4624	72080			4624	29742			4624	446188
	4632	72092			4632	29633			4632	446079
	4640	72012			4640	29642			4640	445325
	4648	71568			4648	29681			4648	445211
	4656	71402			4656	29667			4656	445722
	4664	71500			4664	29653			4664	445159
	4672	71879			4672	29561			4672	445602
	4680	71737			4680	29592			4680	445625
	4688	71973			4688	29676			4688	445706
	4696	71483			4696	29624			4696	444785
	4704	71583			4704	29582			4704	444838
	4712	71253			4712	29598			4712	445130
	4720	71210			4720	29611			4720	444545
	4728	71071			4728	29649			4728	444882
	4736	70947			4736	29547			4736	444445
	4744	71135			4744	29589			4744	445138
	4752	70801			4752	29600			4752	444322
	4760	71118			4760	29586			4760	444629
	4768	70614			4768	29586			4768	443815
	4776	70731			4776	29647			4776	443558
	4784	70706			4784	29595			4784	443877
	4792	70453			4792	29497			4792	443864
	4800	70468			4800	29487			4800	444085
	4808	70232			4808	29504			4808	443743
	4816	70318			4816	29495			4816	444204
	4824	70655			4824	29472			4824	443907
	4832	70362			4832	29505			4832	443572
	4840	70377			4840	29548			4840	443382
	4848	70240			4848	29506			4848	443284
	4856	70176			4856	29499			4856	443044
	4864	70297			4864	29473			4864	443006
	4872	70202			4872	29497			4872	443145
	4880	70083			4880	29474			4880	443298
	4888	70279			4888	29484			4888	443268
	4896	70189			4896	29500			4896	443039
	4904	70058			4904	29493			4904	442268
	4912	70090			4912	29415			4912	442324
	4920	69745			4920	29475			4920	443108
	4928	69545			4928	29461			4928	443009
	4936	69797			4936	29409			4936	442393
	4944	69757			4944	29460			4944	443288
	4952	69320			4952	29409			4952	442759
	4960	69441			4960	29400			4960	441760
	4968	69751			4968	29446			4968	441983
	4976	69723			4976	29460			4976	441899
	4984	69756			4984	29398			4984	441518
	4992	69577			4992	29379			4992	442062
	5000	69234			5000	29395			5000	441493
	5008	69157			5008	29370			5008	441823
	5016	69082			5016	29404			5016	441538
	5024	69022			5024	29399			5024	440727
	5032	69020			5032	29366			5032	441176
	5040	68861			5040	29346			5040	441316
	5048	69232			5048	29406			5048	440727
	5056	69141			5056	29326			5056	440483
	5064	69034			5064	29314			5064	440621
	5072	68754			5072	29307			5072	441385
	5080	68728			5080	29335			5080	440859
	5088	68815			5088	29328			5088	441118
	5096	68276			5096	29346			5096	439930
	5104	68472			5104	29331			5104	440185
	5112	68454			5112	29399			5112	440335
	5120	68929			5120	29264			5120	440109
	5128	68373			5128	29312			5128	440373
	5136	68562			5136	29290			5136	440209
	5144	68227			5144	29307			5144	439888
	5152	68525			5152	29306			5152	439909
	5160	68162			5160	29302			5160	439990
	5168	67999			5168	29360			5168	439659
	5176	68164			5176	29299			5176	439458
	5184	68145			5184	29256			5184	439851
	5192	68103			5192	29266			5192	439364
	5200	67798			5200	29249			5200	440403
	5208	68016			5208	29240			5208	439882
	5216	67765			5216	29271			5216	439837
	5224	67555			5224	29174			5224	439903
	5232	67744			5232	29208			5232	439315
	5240	67654			5240	29264			5240	439384
	5248	67743			5248	29256			5248	439572
	5256	67634			5256	29269			5256	439163
	5264	67491			5264	29256			5264	439162
	5272	67533			5272	29224			5272	439105
	5280	67490			5280	29209			5280	439003
	5288	67321			5288	29216			5288	439332
	5296	67466			5296	29353			5296	439112
	5304	67261			5304	29091			5304	439279
	5312	67194			5312	29224			5312	438476
	5320	67160			5320	29187			5320	438784
	5328	67235			5328	29185			5328	438670
	5336	66959			5336	29127			5336	438789
	5344	66702			5344	29125			5344	438308
	5352	67076			5352	29188			5352	438678
	5360	66639			5360	29164			5360	438316
	5368	66596			5368	29213			5368	438443
	5376	66893			5376	29149			5376	437912
	5384	66633			5384	29151			5384	438093
	5392	66412			5392	29084			5392	438187
	5400	66565			5400	29074			5400	438252
	5408	66469			5408	29050			5408	437424
	5416	66468			5416	29127			5416	437590
	5424	66313			5424	29165			5424	437625
	5432	66695			5432	29159			5432	437443
	5440	66003			5440	29168			5440	437063
	5448	66513			5448	29093			5448	436905
	5456	66340			5456	29019			5456	437055
	5464	65937			5464	29052			5464	436408
	5472	66207			5472	29003			5472	436826
	5480	66226			5480	29079			5480	436727
	5488	65968			5488	29051			5488	436846
	5496	65850			5496	29013			5496	436357
	5504	65953			5504	29067			5504	435932
	5512	65741			5512	29087			5512	435840
	5520	65715			5520	29009			5520	436182
	5528	65638			5528	29024			5528	436448
	5536	65919			5536	28968			5536	436250
	5544	65789			5544	28992			5544	435348
	5552	65864			5552	29013			5552	436034
	5560	65506			5560	28969			5560	435980
	5568	65792			5568	29058			5568	435483
	5576	65483			5576	29008			5576	435663
	5584	65423			5584	28987			5584	435645
	5592	65362			5592	28959			5592	435723
	5600	65249			5600	28933			5600	435606
	5608	65423			5608	28946			5608	435578
	5616	65296			5616	28982			5616	436006
	5624	65111			5624	28968			5624	436026
	5632	65089			5632	28948			5632	435212
	5640	65290			5640	29030			5640	434893
	5648	65131			5648	28942			5648	435217
	5656	64925			5656	28969			5656	435258
	5664	65017			5664	28927			5664	436091
	5672	64582			5672	28852			5672	435841
	5680	64960			5680	28972			5680	435529
	5688	64989			5688	28958			5688	435177
	5696	64608			5696	28951			5696	434891
	5704	64766			5704	28929			5704	435014
	5712	64772			5712	28918			5712	434788
	5720	64565			5720	28911			5720	434790
	5728	64553			5728	28986			5728	434856
	5736	64587			5736	28920			5736	434972
	5744	64466			5744	29003			5744	435051
	5752	64162			5752	28850			5752	434731
	5760	64764			5760	28964			5760	434639
	5768	64375			5768	28972			5768	434392
	5776	64148			5776	28963			5776	434179
	5784	64192			5784	28995			5784	434605
	5792	64072			5792	28930			5792	434174
	5800	64174			5800	28929			5800	433529
	5808	63738			5808	28899			5808	434179
	5816	64252			5816	28931			5816	434186
	5824	64166			5824	28891			5824	433598
	5832	64136			5832	28789			5832	434037
	5840	63709			5840	28886			5840	433704
	5848	63813			5848	28858			5848	433150
	5856	63792			5856	28817			5856	433046
	5864	63824			5864	28865			5864	432774
	5872	63467			5872	28827			5872	432770
	5880	63842			5880	28807			5880	433251
	5888	63529			5888	28772			5888	432999
	5896	63441			5896	28807			5896	432771
	5904	63430			5904	28772			5904	432510
	5912	63485			5912	28710			5912	433130
	5920	63641			5920	28766			5920	433200
	5928	63300			5928	28739			5928	432737
	5936	63357			5936	28720			5936	432317
	5944	63155			5944	28766			5944	432901
	5952	62979			5952	28782			5952	432195
	5960	63167			5960	28672			5960	431747
	5968	62895			5968	28683			5968	432137
	5976	63072			5976	28766			5976	432286
	5984	63205			5984	28718			5984	431205
	5992	62732			5992	28701			5992	431743
	6000	63274			6000	28628			6000	431812
	6008	62862			6008	28662			6008	432120
	6016	62595			6016	28689			6016	431991
	6024	62479			6024	28730			6024	432187
	6032	62565			6032	28716			6032	431865
	6040	62646			6040	28718			6040	431655
	6048	62840			6048	28710			6048	431731
	6056	62471			6056	28632			6056	431421
	6064	63071			6064	28686			6064	431753
	6072	62322			6072	28713			6072	431608
	6080	62548			6080	28662			6080	431669
	6088	62441			6088	28749			6088	430897
	6096	62196			6096	28767			6096	431353
	6104	62659			6104	28691			6104	431580
	6112	62389			6112	28716			6112	430932
	6120	62742			6120	28703			6120	431533
	6128	62406			6128	28669			6128	431713
	6136	62424			6136	28605			6136	430930
	6144	62480			6144	28648			6144	431046
	6152	61755			6152	28789			6152	431058
	6160	61890			6160	28639			6160	431029
	6168	61882			6168	28674			6168	430309
	6176	61910			6176	28715			6176	431034
	6184	61569			6184	28717			6184	430963
	6192	61592			6192	28622			6192	430268
	6200	61878			6200	28696			6200	431019
	6208	61716			6208	28588			6208	429780
	6216	61489			6216	28617			6216	430668
	6224	61704			6224	28719			6224	430533
	6232	61865			6232	28714			6232	430345
	6240	61568			6240	28701			6240	430195
	6248	61336			6248	28754			6248	429669
	6256	61447			6256	28686			6256	429968
	6264	61582			6264	28588			6264	429900
	6272	61889			6272	28610			6272	429713
	6280	61595			6280	28580			6280	429064
	6288	61258			6288	28516			6288	429710
	6296	61201			6296	28559			6296	429548
	6304	61062			6304	28549			6304	428989
	6312	61019			6312	28582			6312	429727
	6320	61147			6320	28484			6320	428635
	6328	60778			6328	28539			6328	428677
	6336	61225			6336	28511			6336	429341
	6344	61153			6344	28533			6344	428536
	6352	60751			6352	28600			6352	429464
	6360	60936			6360	28534			6360	428624
	6368	61013			6368	28472			6368	428239
	6376	60734			6376	28494			6376	427937
	6384	60779			6384	28446			6384	427529
	6392	60465			6392	28403			6392	428748
	6400	60512			6400	28432			6400	427776
	6408	60624			6408	28434			6408	428292
	6416	60516			6416	28446			6416	428573
	6424	60397			6424	28443			6424	428163
	6432	60523			6432	28426			6432	427506
	6440	60326			6440	28495			6440	427564
	6448	60264			6448	28483			6448	427107
	6456	60456			6456	28443			6456	427660
	6464	60635			6464	28408			6464	428002
	6472	60176			6472	28420			6472	427791
	6480	60105			6480	28540			6480	428147
	6488	60386			6488	28428			6488	427898
	6496	60331			6496	28440			6496	427788
	6504	59922			6504	28396			6504	427228
	6512	60256			6512	28428			6512	427259
	6520	60114			6520	28447			6520	427581
	6528	59758			6528	28378			6528	428267
	6536	60257			6536	28432			6536	427567

## Sheet: Fig 6
Figure 6c
		WT DMPC	L89R1 DMPC
	Time (ns)	Acyl-chain number within the NPs	Acyl-chain number within the NPs
	0	0	0
	1	2	0
	2	1	0
	3	3	0
	4	3	0
	5	3	1
	6	3	0
	7	3	0
	8	3	0
	9	3	2
	10	3	1
	11	4	2
	12	3	2
	13	4	1
	14	4	0
	15	3	1
	16	2	2
	17	2	2
	18	3	2
	19	3	3
	20	3	2
	21	2	2
	22	4	2
	23	3	2
	24	3	1
	25	3	2
	26	3	1
	27	4	1
	28	3	2
	29	3	3
	30	4	3
	31	5	3
	32	5	3
	33	3	3
	34	6	3
	35	5	3
	36	5	3
	37	5	3
	38	5	3
	39	6	3
	40	5	3
	41	7	2
	42	6	2
	43	6	3
	44	7	2
	45	6	2
	46	6	2
	47	8	3
	48	8	3
	49	7	3
	50	7	3
	51	6	3
	52	7	3
	53	7	3
	54	7	3
	55	7	3
	56	5	2
	57	6	2
	58	6	3
	59	5	3
	60	5	2
	61	5	4
	62	4	2
	63	5	4
	64	5	3
	65	4	2
	66	6	4
	67	5	4
	68	5	4
	69	5	4
	70	5	4
	71	5	2
	72	5	3
	73	5	2
	74	5	4
	75	5	2
	76	5	2
	77	5	1
	78	5	2
	79	5	1
	80	5	2
	81	5	1
	82	5	1
	83	5	2
	84	5	1
	85	5	2
	86	5	2
	87	4	2
	88	6	2
	89	6	2
	90	7	1
	91	5	2
	92	5	2
	93	6	1
	94	6	2
	95	6	2
	96	6	2
	97	5	2
	98	5	2
	99	7	2
	100	6	2

## Sheet: Suppl Fig 3
L2R1	Time	Signal Intensity		F5R1	Time	Signal Intensity		I23R1	Time	Signal Intensity		F34R1	Time	Signal Intensity		L79R1	Time	Signal Intensity		F84R1	Time	Signal Intensity		A85R1	Time	Signal Intensity
	-0.288	0.86104			-0.288	0.72698			-0.288	0.94267			-0.288	0.91296			-0.288	0.90741			-0.288	0.95009			-0.288	0.93082
	-0.272	0.86776			-0.272	0.72169			-0.272	0.93331			-0.272	0.91516			-0.272	0.91011			-0.272	0.95856			-0.272	0.94787
	-0.256	0.87137			-0.256	0.73514			-0.256	0.93593			-0.256	0.91878			-0.256	0.91434			-0.256	0.95982			-0.256	0.93908
	-0.24	0.87455			-0.24	0.73267			-0.24	0.93226			-0.24	0.91639			-0.24	0.91721			-0.24	0.94447			-0.24	0.93929
	-0.224	0.87855			-0.224	0.74928			-0.224	0.93447			-0.224	0.91845			-0.224	0.92889			-0.224	0.94852			-0.224	0.93523
	-0.208	0.8836			-0.208	0.74469			-0.208	0.93979			-0.208	0.92652			-0.208	0.91884			-0.208	0.94205			-0.208	0.93079
	-0.192	0.88813			-0.192	0.75117			-0.192	0.94303			-0.192	0.92242			-0.192	0.92115			-0.192	0.9509			-0.192	0.94442
	-0.176	0.89791			-0.176	0.75838			-0.176	0.9368			-0.176	0.922			-0.176	0.92355			-0.176	0.94621			-0.176	0.94675
	-0.16	0.90142			-0.16	0.77643			-0.16	0.94061			-0.16	0.93051			-0.16	0.92797			-0.16	0.9573			-0.16	0.95601
	-0.144	0.91231			-0.144	0.77644			-0.144	0.9394			-0.144	0.93889			-0.144	0.92247			-0.144	0.95019			-0.144	0.95081
	-0.128	0.92075			-0.128	0.80525			-0.128	0.94926			-0.128	0.93398			-0.128	0.93514			-0.128	0.95939			-0.128	0.95072
	-0.112	0.92863			-0.112	0.80661			-0.112	0.94288			-0.112	0.93894			-0.112	0.93217			-0.112	0.96021			-0.112	0.95523
	-0.096	0.93826			-0.096	0.82234			-0.096	0.95715			-0.096	0.94563			-0.096	0.93525			-0.096	0.9528			-0.096	0.96333
	-0.08	0.94963			-0.08	0.835			-0.08	0.951			-0.08	0.95996			-0.08	0.95259			-0.08	0.97927			-0.08	0.96418
	-0.064	0.96098			-0.064	0.86154			-0.064	0.95822			-0.064	0.95733			-0.064	0.95372			-0.064	0.96559			-0.064	0.97234
	-0.048	0.96979			-0.048	0.86747			-0.048	0.96404			-0.048	0.96244			-0.048	0.96458			-0.048	0.97115			-0.048	0.97361
	-0.032	0.98339			-0.032	0.90292			-0.032	0.97172			-0.032	0.97893			-0.032	0.97511			-0.032	0.97447			-0.032	0.97875
	-0.016	0.9898			-0.016	0.96957			-0.016	0.98591			-0.016	0.99003			-0.016	0.98313			-0.016	1			-0.016	1
	0	1			0	1			0	1			0	1			0	1			0	0.9873			0	0.99569
	0.016	0.99481			0.016	0.9749			0.016	0.99659			0.016	0.98909			0.016	0.99484			0.016	0.98153			0.016	0.99308
	0.032	0.98929			0.032	0.91588			0.032	0.97401			0.032	0.98205			0.032	0.97392			0.032	0.98343			0.032	0.98398
	0.048	0.97469			0.048	0.88257			0.048	0.96906			0.048	0.96012			0.048	0.95893			0.048	0.9754			0.048	0.96863
	0.064	0.96272			0.064	0.85466			0.064	0.95243			0.064	0.95669			0.064	0.95417			0.064	0.96933			0.064	0.97504
	0.08	0.94893			0.08	0.84281			0.08	0.95516			0.08	0.95339			0.08	0.93619			0.08	0.96333			0.08	0.95789
	0.096	0.93936			0.096	0.82592			0.096	0.94362			0.096	0.94921			0.096	0.94961			0.096	0.96354			0.096	0.95903
	0.112	0.93087			0.112	0.81084			0.112	0.95321			0.112	0.94399			0.112	0.926			0.112	0.95417			0.112	0.96321
	0.128	0.91756			0.128	0.7877			0.128	0.94714			0.128	0.93527			0.128	0.92629			0.128	0.95586			0.128	0.95079
	0.144	0.9117			0.144	0.78309			0.144	0.94376			0.144	0.93215			0.144	0.93595			0.144	0.9613			0.144	0.9479
	0.16	0.90601			0.16	0.77122			0.16	0.94365			0.16	0.92553			0.16	0.91936			0.16	0.952			0.16	0.94999
	0.176	0.89373			0.176	0.76826			0.176	0.9457			0.176	0.92217			0.176	0.91853			0.176	0.95453			0.176	0.94796
	0.192	0.88823			0.192	0.75632			0.192	0.93676			0.192	0.91429			0.192	0.91787			0.192	0.94036			0.192	0.94559
	0.208	0.88225			0.208	0.74547			0.208	0.94109			0.208	0.91289			0.208	0.91706			0.208	0.94141			0.208	0.94299
	0.224	0.87636			0.224	0.7223			0.224	0.93243			0.224	0.91451			0.224	0.9162			0.224	0.94543			0.224	0.94235
	0.24	0.87103			0.24	0.72517			0.24	0.93105			0.24	0.92069			0.24	0.9038			0.24	0.95045			0.24	0.93676
	0.256	0.86182			0.256	0.72396			0.256	0.92655			0.256	0.90694			0.256	0.91083			0.256	0.9365			0.256	0.92199
	0.272	0.85998			0.272	0.70414			0.272	0.93349			0.272	0.91415			0.272	0.91362			0.272	0.93712			0.272	0.93657
	0.288	0.85391			0.288	0.71082			0.288	0.92679			0.288	0.90861			0.288	0.90079			0.288	0.92782			0.288	0.93703
	0.304	0.84655			0.304	0.71222			0.304	0.9307			0.304	0.9097			0.304	0.91806			0.304	0.94317			0.304	0.93385
	0.32	0.84496			0.32	0.71212			0.32	0.92631			0.32	0.90618			0.32	0.91227			0.32	0.93471			0.32	0.92839
	0.336	0.84216			0.336	0.70956			0.336	0.92482			0.336	0.90629			0.336	0.91392			0.336	0.93455			0.336	0.93269
	0.352	0.83914			0.352	0.70369			0.352	0.92882			0.352	0.89993			0.352	0.90017			0.352	0.92779			0.352	0.92891
	0.368	0.83214			0.368	0.69263			0.368	0.92388			0.368	0.90273			0.368	0.90859			0.368	0.92557			0.368	0.93623
	0.384	0.8285			0.384	0.69562			0.384	0.92716			0.384	0.90034			0.384	0.90622			0.384	0.94383			0.384	0.93254
	0.4	0.82553			0.4	0.68834			0.4	0.93052			0.4	0.90417			0.4	0.90972			0.4	0.92574			0.4	0.93268
	0.416	0.82364			0.416	0.69478			0.416	0.91922			0.416	0.89522			0.416	0.90652			0.416	0.93098			0.416	0.92985
	0.432	0.81911			0.432	0.69518			0.432	0.92379			0.432	0.90392			0.432	0.89695			0.432	0.9145			0.432	0.92981
	0.448	0.81884			0.448	0.68868			0.448	0.92212			0.448	0.89384			0.448	0.89115			0.448	0.93645			0.448	0.92403
	0.464	0.81164			0.464	0.68536			0.464	0.92155			0.464	0.89913			0.464	0.89982			0.464	0.92452			0.464	0.92694
	0.48	0.81051			0.48	0.69288			0.48	0.92252			0.48	0.8991			0.48	0.90179			0.48	0.91556			0.48	0.92833
	0.496	0.80802			0.496	0.68272			0.496	0.9221			0.496	0.89581			0.496	0.90295			0.496	0.93093			0.496	0.92753
	0.512	0.8026			0.512	0.68262			0.512	0.92425			0.512	0.8972			0.512	0.89667			0.512	0.93277			0.512	0.92828
	0.528	0.80058			0.528	0.68429			0.528	0.9178			0.528	0.90216			0.528	0.90322			0.528	0.93271			0.528	0.9246
	0.544	0.79593			0.544	0.68314			0.544	0.9222			0.544	0.88982			0.544	0.89645			0.544	0.92435			0.544	0.9255
	0.56	0.79614			0.56	0.67716			0.56	0.92038			0.56	0.89544			0.56	0.88785			0.56	0.91192			0.56	0.92252
	0.576	0.79156			0.576	0.67232			0.576	0.91323			0.576	0.89531			0.576	0.89195			0.576	0.91465			0.576	0.92336
	0.592	0.79475			0.592	0.67114			0.592	0.92208			0.592	0.89765			0.592	0.88978			0.592	0.9162			0.592	0.924
	0.608	0.7872			0.608	0.68145			0.608	0.91951			0.608	0.8907			0.608	0.89052			0.608	0.92676			0.608	0.92934
	0.624	0.78695			0.624	0.67774			0.624	0.9144			0.624	0.89106			0.624	0.8946			0.624	0.92467			0.624	0.92893
	0.64	0.78369			0.64	0.68921			0.64	0.92116			0.64	0.89695			0.64	0.89383			0.64	0.92203			0.64	0.92225
	0.656	0.78332			0.656	0.67711			0.656	0.91533			0.656	0.89122			0.656	0.8959			0.656	0.91754			0.656	0.93268
	0.672	0.7768			0.672	0.68276			0.672	0.92063			0.672	0.88892			0.672	0.89513			0.672	0.91067			0.672	0.92509
	0.688	0.77766			0.688	0.67539			0.688	0.91148			0.688	0.88665			0.688	0.88356			0.688	0.9093			0.688	0.91848
	0.704	0.77485			0.704	0.67653			0.704	0.91698			0.704	0.89527			0.704	0.89451			0.704	0.90538			0.704	0.92346
	0.72	0.77284			0.72	0.67532			0.72	0.91644			0.72	0.88721			0.72	0.89343			0.72	0.92001			0.72	0.91688
	0.736	0.7696			0.736	0.6778			0.736	0.91525			0.736	0.88746			0.736	0.88299			0.736	0.91257			0.736	0.92016
	0.752	0.77038			0.752	0.6595			0.752	0.91438			0.752	0.88459			0.752	0.89948			0.752	0.90542			0.752	0.92519
	0.768	0.76653			0.768	0.67232			0.768	0.91592			0.768	0.88898			0.768	0.88616			0.768	0.91052			0.768	0.91703
	0.784	0.76624			0.784	0.67095			0.784	0.91787			0.784	0.89087			0.784	0.90189			0.784	0.90429			0.784	0.92146
	0.8	0.76582			0.8	0.67396			0.8	0.9134			0.8	0.89016			0.8	0.88489			0.8	0.89571			0.8	0.91244
	0.816	0.76208			0.816	0.66956			0.816	0.91212			0.816	0.89018			0.816	0.88757			0.816	0.90863			0.816	0.92067
	0.832	0.7601			0.832	0.6634			0.832	0.91216			0.832	0.89175			0.832	0.87493			0.832	0.90748			0.832	0.90505
	0.848	0.75812			0.848	0.67651			0.848	0.91366			0.848	0.89444			0.848	0.89261			0.848	0.91573			0.848	0.9199
	0.864	0.756			0.864	0.65298			0.864	0.91663			0.864	0.88786			0.864	0.89043			0.864	0.90869			0.864	0.92119
	0.88	0.75611			0.88	0.6712			0.88	0.9091			0.88	0.88702			0.88	0.88295			0.88	0.90337			0.88	0.91771
	0.896	0.75273			0.896	0.67229			0.896	0.91285			0.896	0.89142			0.896	0.89065			0.896	0.89946			0.896	0.91441
	0.912	0.75387			0.912	0.66844			0.912	0.90944			0.912	0.8828			0.912	0.88782			0.912	0.91441			0.912	0.91626
	0.928	0.75037			0.928	0.67049			0.928	0.91709			0.928	0.88653			0.928	0.88179			0.928	0.91006			0.928	0.92167
	0.944	0.749			0.944	0.6688			0.944	0.90761			0.944	0.88948			0.944	0.88607			0.944	0.90257			0.944	0.91362
	0.96	0.74578			0.96	0.65981			0.96	0.91145			0.96	0.89017			0.96	0.89449			0.96	0.89645			0.96	0.91339
	0.976	0.74505			0.976	0.66102			0.976	0.90624			0.976	0.88624			0.976	0.87592			0.976	0.90361			0.976	0.90875
	0.992	0.74752			0.992	0.66153			0.992	0.90958			0.992	0.89026			0.992	0.89016			0.992	0.89232			0.992	0.91213
	1.008	0.74573			1.008	0.65836			1.008	0.90769			1.008	0.88295			1.008	0.88866			1.008	0.88996			1.008	0.91104
	1.024	0.74274			1.024	0.66329			1.024	0.90987			1.024	0.88697			1.024	0.88424			1.024	0.9078			1.024	0.9239
	1.04	0.74168			1.04	0.65719			1.04	0.90577			1.04	0.8781			1.04	0.88258			1.04	0.90057			1.04	0.90981
	1.056	0.74277			1.056	0.65414			1.056	0.91309			1.056	0.88618			1.056	0.88283			1.056	0.89529			1.056	0.91871
	1.072	0.7423			1.072	0.65268			1.072	0.90595			1.072	0.88068			1.072	0.87681			1.072	0.91306			1.072	0.9068
	1.088	0.73721			1.088	0.65896			1.088	0.90988			1.088	0.88427			1.088	0.88321			1.088	0.90501			1.088	0.92163
	1.104	0.73842			1.104	0.65931			1.104	0.90581			1.104	0.88785			1.104	0.88272			1.104	0.89867			1.104	0.91115
	1.12	0.73625			1.12	0.66798			1.12	0.9146			1.12	0.88776			1.12	0.87709			1.12	0.88759			1.12	0.9151
	1.136	0.73689			1.136	0.65296			1.136	0.90714			1.136	0.88394			1.136	0.88414			1.136	0.89937			1.136	0.9165
	1.152	0.73695			1.152	0.66175			1.152	0.91232			1.152	0.8809			1.152	0.87998			1.152	0.89463			1.152	0.91848
	1.168	0.73396			1.168	0.65716			1.168	0.90746			1.168	0.88221			1.168	0.87126			1.168	0.88393			1.168	0.90717
	1.184	0.73348			1.184	0.64847			1.184	0.91036			1.184	0.88566			1.184	0.88443			1.184	0.89245			1.184	0.91565
	1.2	0.73159			1.2	0.66608			1.2	0.90943			1.2	0.88803			1.2	0.88873			1.2	0.88735			1.2	0.91095
	1.216	0.73128			1.216	0.6465			1.216	0.90463			1.216	0.88128			1.216	0.87642			1.216	0.90895			1.216	0.90688
	1.232	0.73052			1.232	0.66082			1.232	0.90798			1.232	0.88469			1.232	0.87559			1.232	0.88669			1.232	0.91631
	1.248	0.72771			1.248	0.65868			1.248	0.90057			1.248	0.88314			1.248	0.87761			1.248	0.88836			1.248	0.91462
	1.264	0.72837			1.264	0.65872			1.264	0.9087			1.264	0.88282			1.264	0.86698			1.264	0.88939			1.264	0.9127
	1.28	0.72748			1.28	0.64586			1.28	0.90616			1.28	0.88777			1.28	0.87696			1.28	0.8923			1.28	0.91027
	1.296	0.72435			1.296	0.65056			1.296	0.90684			1.296	0.88226			1.296	0.87816			1.296	0.90645			1.296	0.91585
	1.312	0.72576			1.312	0.65776			1.312	0.90935			1.312	0.88836			1.312	0.87292			1.312	0.88333			1.312	0.90741
	1.328	0.7258			1.328	0.65935			1.328	0.90097			1.328	0.88657			1.328	0.88493			1.328	0.88237			1.328	0.91057
	1.344	0.72778			1.344	0.65223			1.344	0.91062			1.344	0.88256			1.344	0.87121			1.344	0.90409			1.344	0.91248
	1.36	0.72649			1.36	0.65024			1.36	0.90301			1.36	0.88715			1.36	0.88068			1.36	0.88598			1.36	0.9153
	1.376	0.72464			1.376	0.64594			1.376	0.90312			1.376	0.88226			1.376	0.86773			1.376	0.88806			1.376	0.919
	1.392	0.72405			1.392	0.64842			1.392	0.90375			1.392	0.87878			1.392	0.88538			1.392	0.89023			1.392	0.91225
	1.408	0.723			1.408	0.66247			1.408	0.90678			1.408	0.88612			1.408	0.86171			1.408	0.88738			1.408	0.91084
	1.424	0.71777			1.424	0.64609			1.424	0.90669			1.424	0.88504			1.424	0.87897			1.424	0.88102			1.424	0.9119
	1.44	0.71998			1.44	0.65633			1.44	0.90305			1.44	0.88175			1.44	0.88451			1.44	0.89393			1.44	0.91168
	1.456	0.71802			1.456	0.6563			1.456	0.90873			1.456	0.88161			1.456	0.88054			1.456	0.8813			1.456	0.91102
	1.472	0.72015			1.472	0.64641			1.472	0.90335			1.472	0.88184			1.472	0.87835			1.472	0.88864			1.472	0.90936
	1.488	0.71833			1.488	0.64609			1.488	0.9017			1.488	0.88286			1.488	0.86823			1.488	0.8958			1.488	0.91266
	1.504	0.71678			1.504	0.66025			1.504	0.90281			1.504	0.87671			1.504	0.87705			1.504	0.89243			1.504	0.90089
	1.52	0.71468			1.52	0.65369			1.52	0.90167			1.52	0.87705			1.52	0.87667			1.52	0.88091			1.52	0.91139
	1.536	0.71504			1.536	0.65011			1.536	0.9024			1.536	0.87915			1.536	0.87736			1.536	0.88191			1.536	0.90199
	1.552	0.71571			1.552	0.65523			1.552	0.90574			1.552	0.88951			1.552	0.86666			1.552	0.88454			1.552	0.90624
	1.568	0.71352			1.568	0.64838			1.568	0.90105			1.568	0.87192			1.568	0.87066			1.568	0.87738			1.568	0.90567
	1.584	0.71175			1.584	0.65512			1.584	0.90031			1.584	0.88222			1.584	0.87101			1.584	0.87535			1.584	0.91106
	1.6	0.71661			1.6	0.65323			1.6	0.90233			1.6	0.87723			1.6	0.87887			1.6	0.88059			1.6	0.91193
	1.616	0.71013			1.616	0.64936			1.616	0.89921			1.616	0.87773			1.616	0.876			1.616	0.88207			1.616	0.90305
	1.632	0.70965			1.632	0.6463			1.632	0.90237			1.632	0.88201			1.632	0.87887			1.632	0.88365			1.632	0.907
	1.648	0.70953			1.648	0.6437			1.648	0.90266			1.648	0.87734			1.648	0.86699			1.648	0.88949			1.648	0.90348
	1.664	0.71005			1.664	0.64217			1.664	0.90366			1.664	0.88725			1.664	0.88485			1.664	0.88775			1.664	0.9121
	1.68	0.70864			1.68	0.64742			1.68	0.90125			1.68	0.88455			1.68	0.86635			1.68	0.88454			1.68	0.90496
	1.696	0.70592			1.696	0.64499			1.696	0.90001			1.696	0.87956			1.696	0.87106			1.696	0.88154			1.696	0.91281
	1.712	0.70971			1.712	0.65389			1.712	0.90322			1.712	0.88069			1.712	0.8656			1.712	0.88271			1.712	0.90376
	1.728	0.70612			1.728	0.63442			1.728	0.89933			1.728	0.87876			1.728	0.87545			1.728	0.88756			1.728	0.90707
	1.744	0.70541			1.744	0.63395			1.744	0.89696			1.744	0.88126			1.744	0.87494			1.744	0.88292			1.744	0.91211
	1.76	0.70678			1.76	0.64596			1.76	0.8988			1.76	0.87617			1.76	0.8796			1.76	0.88857			1.76	0.91476
	1.776	0.70169			1.776	0.64669			1.776	0.89626			1.776	0.88073			1.776	0.86286			1.776	0.88229			1.776	0.90702
	1.792	0.70164			1.792	0.63979			1.792	0.8936			1.792	0.88257			1.792	0.86513			1.792	0.87532			1.792	0.91095
	1.808	0.70279			1.808	0.64178			1.808	0.89769			1.808	0.8798			1.808	0.86622			1.808	0.89006			1.808	0.90339
	1.824	0.7031			1.824	0.65016			1.824	0.90211			1.824	0.8828			1.824	0.86925			1.824	0.87908			1.824	0.90818
	1.84	0.70011			1.84	0.64529			1.84	0.90095			1.84	0.87816			1.84	0.85207			1.84	0.87731			1.84	0.9056
	1.856	0.70031			1.856	0.63749			1.856	0.89394			1.856	0.88523			1.856	0.86515			1.856	0.87703			1.856	0.90567
	1.872	0.69679			1.872	0.64822			1.872	0.9012			1.872	0.88244			1.872	0.86104			1.872	0.86869			1.872	0.913
	1.888	0.69563			1.888	0.62995			1.888	0.89442			1.888	0.8803			1.888	0.86034			1.888	0.88355			1.888	0.90612
	1.904	0.69584			1.904	0.62583			1.904	0.90297			1.904	0.88114			1.904	0.86841			1.904	0.86837			1.904	0.90494
	1.92	0.69624			1.92	0.64078			1.92	0.895			1.92	0.87573			1.92	0.87081			1.92	0.88359			1.92	0.90271
	1.936	0.69508			1.936	0.63749			1.936	0.89969			1.936	0.88338			1.936	0.86688			1.936	0.87017			1.936	0.90289
	1.952	0.6953			1.952	0.63837			1.952	0.89373			1.952	0.88071			1.952	0.8541			1.952	0.88505			1.952	0.90386
	1.968	0.69447			1.968	0.63598			1.968	0.89578			1.968	0.88078			1.968	0.86649			1.968	0.86066			1.968	0.90082
	1.984	0.69324			1.984	0.6384			1.984	0.9016			1.984	0.87522			1.984	0.86218			1.984	0.87504			1.984	0.90216
	2	0.69385			2	0.63821			2	0.89549			2	0.89			2	0.86153			2	0.8743			2	0.90313
	2.016	0.69331			2.016	0.6387			2.016	0.89835			2.016	0.88368			2.016	0.87414			2.016	0.87634			2.016	0.90448
	2.032	0.69255			2.032	0.63065			2.032	0.89344			2.032	0.87988			2.032	0.86013			2.032	0.87267			2.032	0.90561
	2.048	0.68793			2.048	0.63266			2.048	0.89752			2.048	0.87678			2.048	0.8637			2.048	0.87093			2.048	0.90772
	2.064	0.69174			2.064	0.63504			2.064	0.89871			2.064	0.8747			2.064	0.87006			2.064	0.87643			2.064	0.90673
	2.08	0.6888			2.08	0.62921			2.08	0.89822			2.08	0.88084			2.08	0.86545			2.08	0.85158			2.08	0.90924
	2.096	0.68863			2.096	0.63555			2.096	0.89585			2.096	0.87905			2.096	0.85505			2.096	0.86372			2.096	0.90265
	2.112	0.68615			2.112	0.63514			2.112	0.89334			2.112	0.88105			2.112	0.86108			2.112	0.86678			2.112	0.91153
	2.128	0.68467			2.128	0.63276			2.128	0.89422			2.128	0.88316			2.128	0.85739			2.128	0.87141			2.128	0.90474
	2.144	0.68131			2.144	0.65204			2.144	0.89054			2.144	0.87709			2.144	0.8651			2.144	0.85999			2.144	0.90303
	2.16	0.68471			2.16	0.62697			2.16	0.8971			2.16	0.8782			2.16	0.86179			2.16	0.86898			2.16	0.9082
	2.176	0.68257			2.176	0.63626			2.176	0.89713			2.176	0.87912			2.176	0.86302			2.176	0.86628			2.176	0.90172
	2.192	0.68423			2.192	0.62159			2.192	0.8973			2.192	0.87773			2.192	0.86678			2.192	0.86947			2.192	0.9072
	2.208	0.68261			2.208	0.63959			2.208	0.89754			2.208	0.88083			2.208	0.86699			2.208	0.86122			2.208	0.90053
	2.224	0.6806			2.224	0.64502			2.224	0.89531			2.224	0.88063			2.224	0.85856			2.224	0.86794			2.224	0.90821
	2.24	0.68484			2.24	0.63644			2.24	0.896			2.24	0.87864			2.24	0.86069			2.24	0.86038			2.24	0.90399
	2.256	0.67948			2.256	0.63619			2.256	0.89271			2.256	0.88353			2.256	0.85352			2.256	0.87307			2.256	0.9031
	2.272	0.67999			2.272	0.63131			2.272	0.89546			2.272	0.88198			2.272	0.86257			2.272	0.86045			2.272	0.90597
	2.288	0.67772			2.288	0.63586			2.288	0.89525			2.288	0.87436			2.288	0.85763			2.288	0.867			2.288	0.90285
	2.304	0.67763			2.304	0.64089			2.304	0.89309			2.304	0.88156			2.304	0.8528			2.304	0.86618			2.304	0.91199
	2.32	0.67412			2.32	0.62794			2.32	0.89631			2.32	0.87713			2.32	0.85505			2.32	0.85961			2.32	0.90604
	2.336	0.6757			2.336	0.63684			2.336	0.89042			2.336	0.88503			2.336	0.86508			2.336	0.85311			2.336	0.90042
	2.352	0.67485			2.352	0.63174			2.352	0.89546			2.352	0.87969			2.352	0.85945			2.352	0.85627			2.352	0.90145
	2.368	0.67488			2.368	0.62796			2.368	0.89437			2.368	0.88419			2.368	0.86394			2.368	0.8667			2.368	0.90431
	2.384	0.67464			2.384	0.61682			2.384	0.89418			2.384	0.88301			2.384	0.84604			2.384	0.84997			2.384	0.90232
	2.4	0.6731			2.4	0.63015			2.4	0.88888			2.4	0.88107			2.4	0.85054			2.4	0.86721			2.4	0.90376
	2.416	0.67187			2.416	0.62593			2.416	0.89352			2.416	0.8791			2.416	0.85941			2.416	0.87067			2.416	0.90366
	2.432	0.67216			2.432	0.62827			2.432	0.89364			2.432	0.8802			2.432	0.85792			2.432	0.86221			2.432	0.90043
	2.448	0.66829			2.448	0.6254			2.448	0.89266			2.448	0.88138			2.448	0.85358			2.448	0.86151			2.448	0.89797
	2.464	0.66559			2.464	0.62272			2.464	0.89368			2.464	0.87307			2.464	0.85806			2.464	0.8536			2.464	0.90223
	2.48	0.67014			2.48	0.64513			2.48	0.89005			2.48	0.88463			2.48	0.85467			2.48	0.8684			2.48	0.90186
	2.496	0.66638			2.496	0.61445			2.496	0.88963			2.496	0.87886			2.496	0.86828			2.496	0.8546			2.496	0.90157
	2.512	0.66751			2.512	0.62914			2.512	0.89428			2.512	0.88528			2.512	0.85636			2.512	0.85706			2.512	0.90522
	2.528	0.66316			2.528	0.63649			2.528	0.89124			2.528	0.88249			2.528	0.86855			2.528	0.85636			2.528	0.90434
	2.544	0.66621			2.544	0.61851			2.544	0.8928			2.544	0.88071			2.544	0.84481			2.544	0.86519			2.544	0.8973
	2.56	0.66234			2.56	0.61988			2.56	0.89171			2.56	0.88117			2.56	0.85323			2.56	0.85739			2.56	0.90366
	2.576	0.66489			2.576	0.63219			2.576	0.89412			2.576	0.87661			2.576	0.85476			2.576	0.8513			2.576	0.90639
	2.592	0.66036			2.592	0.62589			2.592	0.89563			2.592	0.87932			2.592	0.85281			2.592	0.85529			2.592	0.91002
	2.608	0.66273			2.608	0.62631			2.608	0.89661			2.608	0.88187			2.608	0.85339			2.608	0.86332			2.608	0.89679
	2.624	0.66173			2.624	0.62547			2.624	0.89502			2.624	0.87812			2.624	0.86292			2.624	0.86401			2.624	0.9051
	2.64	0.65774			2.64	0.61774			2.64	0.89092			2.64	0.87925			2.64	0.85413			2.64	0.85141			2.64	0.9023
	2.656	0.66016			2.656	0.63301			2.656	0.88827			2.656	0.88054			2.656	0.85783			2.656	0.85725			2.656	0.90693
	2.672	0.66113			2.672	0.62141			2.672	0.88765			2.672	0.88467			2.672	0.86371			2.672	0.85541			2.672	0.90175
	2.688	0.66022			2.688	0.61927			2.688	0.88835			2.688	0.87919			2.688	0.85154			2.688	0.85608			2.688	0.89727
	2.704	0.65497			2.704	0.61839			2.704	0.8887			2.704	0.88521			2.704	0.85428			2.704	0.85503			2.704	0.89855
	2.72	0.65585			2.72	0.61927			2.72	0.8923			2.72	0.88253			2.72	0.85539			2.72	0.84572			2.72	0.9035
	2.736	0.65448			2.736	0.62328			2.736	0.88801			2.736	0.88472			2.736	0.85048			2.736	0.85759			2.736	0.90368
	2.752	0.65464			2.752	0.62036			2.752	0.88939			2.752	0.88215			2.752	0.84851			2.752	0.86142			2.752	0.89726
	2.768	0.65291			2.768	0.62185			2.768	0.88694			2.768	0.88057			2.768	0.85656			2.768	0.85993			2.768	0.89459
	2.784	0.65265			2.784	0.61533			2.784	0.88451			2.784	0.87749			2.784	0.85249			2.784	0.8435			2.784	0.89891
	2.8	0.65312			2.8	0.61922			2.8	0.88653			2.8	0.87724			2.8	0.85605			2.8	0.85297			2.8	0.90264
	2.816	0.65168			2.816	0.62238			2.816	0.88578			2.816	0.87726			2.816	0.84869			2.816	0.86355			2.816	0.89565
	2.832	0.65169			2.832	0.62896			2.832	0.88631			2.832	0.8754			2.832	0.85078			2.832	0.84787			2.832	0.90316
	2.848	0.65117			2.848	0.61895			2.848	0.88648			2.848	0.87912			2.848	0.8399			2.848	0.85065			2.848	0.9014
	2.864	0.64858			2.864	0.62			2.864	0.88434			2.864	0.88623			2.864	0.85493			2.864	0.85021			2.864	0.89628
	2.88	0.64941			2.88	0.61272															2.88	0.84923			2.88	0.90104
	2.896	0.64881			2.896	0.61278															2.896	0.85422			2.896	0.90303
	2.912	0.64567			2.912	0.6143															2.912	0.84565			2.912	0.90211
	2.928	0.6457			2.928	0.61292															2.928	0.85987			2.928	0.90599
	2.944	0.64347			2.944	0.61893															2.944	0.86111			2.944	0.89545
	2.96	0.64446			2.96	0.62081															2.96	0.84817			2.96	0.90153
	2.976	0.64028			2.976	0.61188															2.976	0.84887			2.976	0.89361
	2.992	0.64321			2.992	0.61402															2.992	0.83293			2.992	0.89883
	3.008	0.63981			3.008	0.62183															3.008	0.8506			3.008	0.89826
	3.024	0.63958			3.024	0.61284															3.024	0.84737			3.024	0.89906
	3.04	0.64038			3.04	0.61108															3.04	0.84816			3.04	0.90854
	3.056	0.63424			3.056	0.6084															3.056	0.84782			3.056	0.90458
	3.072	0.63342			3.072	0.61824															3.072	0.848
	3.088	0.63875			3.088	0.61267															3.088	0.84213
	3.104	0.63499			3.104	0.61802															3.104	0.85385
	3.12	0.63485			3.12	0.6093															3.12	0.85185
	3.136	0.63925			3.136	0.62139															3.136	0.83536
	3.152	0.63329			3.152	0.61638															3.152	0.85105
	3.168	0.6311			3.168	0.60946															3.168	0.85123
	3.184	0.63485			3.184	0.60886															3.184	0.84599
	3.2	0.62808			3.2	0.6143															3.2	0.8484
	3.216	0.63001			3.216	0.61257															3.216	0.83811
	3.232	0.62887			3.232	0.6072															3.232	0.84655
	3.248	0.62843			3.248	0.60023															3.248	0.83441
	3.264	0.62934			3.264	0.6077															3.264	0.8444
	3.28	0.62495			3.28	0.60787															3.28	0.83623
	3.296	0.6307			3.296	0.61172															3.296	0.83709
	3.312	0.62373			3.312	0.60449															3.312	0.83727
	3.328	0.62452			3.328	0.61222															3.328	0.83524
	3.344	0.62117			3.344	0.61738															3.344	0.84454
	3.36	0.62227			3.36	0.6053															3.36	0.83798
	3.376	0.62287																			3.376	0.85229
	3.392	0.62271																			3.392	0.83159
	3.408	0.61871																			3.408	0.83299
	3.424	0.61918																			3.424	0.83561
	3.44	0.62013																			3.44	0.82802
	3.456	0.61901																			3.456	0.83919
	3.472	0.61541																			3.472	0.83705
	3.488	0.61738																			3.488	0.84492
	3.504	0.61634																			3.504	0.84622
	3.52	0.61471																			3.52	0.82895
	3.536	0.61478																			3.536	0.83796
	3.552	0.61719																			3.552	0.84732
	3.568	0.6134																			3.568	0.83169
	3.584	0.61406																			3.584	0.83538
	3.6	0.61492																			3.6	0.8309
	3.616	0.61134																			3.616	0.84099
	3.632	0.60779																			3.632	0.82283
	3.648	0.61131																			3.648	0.82507
	3.664	0.60804																			3.664	0.83862
	3.68	0.60922																			3.68	0.83967
	3.696	0.60723																			3.696	0.83575
	3.712	0.60825																			3.712	0.82995
	3.728	0.60527																			3.728	0.82994
	3.744	0.60551																			3.744	0.82725
	3.76	0.60205																			3.76	0.82604
	3.776	0.60556																			3.776	0.83586
	3.792	0.60435																			3.792	0.81608
	3.808	0.60495																			3.808	0.83299
	3.824	0.60478																			3.824	0.83877
	3.84	0.59974																			3.84	0.83344
	3.856	0.60132																			3.856	0.81835
	3.872	0.598																			3.872	0.82205
	3.888	0.59992																			3.888	0.8268
	3.904	0.6008																			3.904	0.82088
	3.92	0.5994																			3.92	0.8306
	3.936	0.5977																			3.936	0.82584
	3.952	0.59984																			3.952	0.82611
	3.968	0.59649																			3.968	0.83095
	3.984	0.59562																			3.984	0.82574
	4	0.59613																			4	0.82624
	4.016	0.59736																			4.016	0.82597
	4.032	0.59586																			4.032	0.81968
	4.048	0.59474																			4.048	0.82508
	4.064	0.59727																			4.064	0.81898
	4.08	0.59002																			4.08	0.83117
	4.096	0.5937																			4.096	0.81861
	4.112	0.59309																			4.112	0.82276
	4.128	0.59166																			4.128	0.83176
	4.144	0.59213																			4.144	0.82973
	4.16	0.59242																			4.16	0.82975
	4.176	0.58981																			4.176	0.8138
	4.192	0.58959																			4.192	0.81758
	4.208	0.59033																			4.208	0.81812
	4.224	0.59093																			4.224	0.82391
	4.24	0.59103																			4.24	0.82081
	4.256	0.587																			4.256	0.82091
	4.272	0.58986																			4.272	0.80377
	4.288	0.58885																			4.288	0.83071
	4.304	0.5841																			4.304	0.81102
	4.32	0.58673																			4.32	0.81593
	4.336	0.58424																			4.336	0.81516
	4.352	0.58604																			4.352	0.80866
	4.368	0.58825																			4.368	0.82703

## Sheet: Suppl Fig 10b,e
Y87R1	Time	Signal Intensity		3Q-Y87R1	Time	Signal Intensity		L42R1	Time	Signal Intensity		R98Q - L42R1	Time	Signal Intensity		3Q - L42R1	Time	Signal Intensity		F88R1	Time	Signal Intensity		R98Q - F88R1	Time	Signal Intensity
	0	1			0	1			-0.336	0.97624			-0.336	0.97098			-0.336	0.97424			-0.336	0.98069			-0.328	0.96978
	0.008	0.98282			0.008	0.99285			-0.328	0.94735			-0.328	0.94846			-0.328	0.95137			-0.328	0.96589			-0.32	0.94064
	0.016	0.97185			0.016	0.99373			-0.32	0.92558			-0.32	0.92423			-0.32	0.93353			-0.32	0.94657			-0.312	0.9384
	0.024	0.95265			0.024	0.98718			-0.312	0.90936			-0.312	0.90803			-0.312	0.91162			-0.312	0.93205			-0.304	0.91379
	0.032	0.9439			0.032	0.97633			-0.304	0.89686			-0.304	0.89666			-0.304	0.89752			-0.304	0.92159			-0.296	0.90651
	0.04	0.93666			0.04	0.96164			-0.296	0.88455			-0.296	0.88247			-0.296	0.89724			-0.296	0.913			-0.288	0.91074
	0.048	0.93567			0.048	0.9447			-0.288	0.8848			-0.288	0.88483			-0.288	0.8907			-0.288	0.90923			-0.28	0.91485
	0.056	0.94739			0.056	0.93229			-0.28	0.87827			-0.28	0.88006			-0.28	0.87987			-0.28	0.90726			-0.272	0.90379
	0.064	0.94013			0.064	0.91735			-0.272	0.87818			-0.272	0.86837			-0.272	0.8781			-0.272	0.90325			-0.264	0.89813
	0.072	0.93074			0.072	0.91417			-0.264	0.86768			-0.264	0.86204			-0.264	0.87435			-0.264	0.9018			-0.256	0.89505
	0.08	0.92841			0.08	0.91292			-0.256	0.86015			-0.256	0.85697			-0.256	0.86923			-0.256	0.89422			-0.248	0.88533
	0.088	0.91579			0.088	0.90986			-0.248	0.85942			-0.248	0.85055			-0.248	0.85677			-0.248	0.89077			-0.24	0.87754
	0.096	0.91007			0.096	0.90118			-0.24	0.84751			-0.24	0.84145			-0.24	0.85682			-0.24	0.88431			-0.232	0.88301
	0.104	0.91907			0.104	0.89245			-0.232	0.84907			-0.232	0.84676			-0.232	0.85337			-0.232	0.88316			-0.224	0.88642
	0.112	0.91049			0.112	0.88343			-0.224	0.85364			-0.224	0.83929			-0.224	0.85221			-0.224	0.88568			-0.216	0.88083
	0.12	0.91281			0.12	0.8736			-0.216	0.85402			-0.216	0.84243			-0.216	0.85426			-0.216	0.88281			-0.208	0.88086
	0.128	0.91798			0.128	0.87064			-0.208	0.85718			-0.208	0.85021			-0.208	0.85352			-0.208	0.88341			-0.2	0.89916
	0.136	0.92023			0.136	0.87219			-0.2	0.85669			-0.2	0.85051			-0.2	0.85961			-0.2	0.89448			-0.192	0.8987
	0.144	0.92303			0.144	0.86577			-0.192	0.85372			-0.192	0.85265			-0.192	0.86404			-0.192	0.89045			-0.184	0.88699
	0.152	0.91722			0.152	0.86756			-0.184	0.86023			-0.184	0.85087			-0.184	0.86034			-0.184	0.8939			-0.176	0.89212
	0.16	0.91918			0.16	0.86399			-0.176	0.86413			-0.176	0.85786			-0.176	0.8702			-0.176	0.89459			-0.168	0.892
	0.168	0.92703			0.168	0.86342			-0.168	0.86401			-0.168	0.86593			-0.168	0.87037			-0.168	0.89821			-0.16	0.89223
	0.176	0.92691			0.176	0.86446			-0.16	0.87162			-0.16	0.87038			-0.16	0.87709			-0.16	0.90698			-0.152	0.90943
	0.184	0.928			0.184	0.86484			-0.152	0.88313			-0.152	0.87571			-0.152	0.88837			-0.152	0.91113			-0.144	0.91689
	0.192	0.9324			0.192	0.86429			-0.144	0.89092			-0.144	0.88878			-0.144	0.89734			-0.144	0.91486			-0.136	0.92195
	0.2	0.93576			0.2	0.869			-0.136	0.90411			-0.136	0.89733			-0.136	0.90374			-0.136	0.92704			-0.128	0.93104
	0.208	0.94189			0.208	0.86966			-0.128	0.90658			-0.128	0.90578			-0.128	0.91366			-0.128	0.92894			-0.12	0.9268
	0.216	0.94748			0.216	0.87404			-0.12	0.91957			-0.12	0.91306			-0.12	0.91707			-0.12	0.94105			-0.112	0.93175
	0.224	0.95111			0.224	0.87609			-0.112	0.92342			-0.112	0.92316			-0.112	0.92427			-0.112	0.94131			-0.104	0.94061
	0.232	0.94969			0.232	0.88224			-0.104	0.92638			-0.104	0.92436			-0.104	0.92979			-0.104	0.94435			-0.096	0.93319
	0.24	0.95495			0.24	0.88398			-0.096	0.93634			-0.096	0.9328			-0.096	0.93453			-0.096	0.94978			-0.088	0.95151
	0.248	0.95905			0.248	0.89179			-0.088	0.94014			-0.088	0.94068			-0.088	0.94971			-0.088	0.95972			-0.08	0.95105
	0.256	0.96741			0.256	0.89561			-0.08	0.95473			-0.08	0.95127			-0.08	0.9514			-0.08	0.9636			-0.072	0.95646
	0.264	0.97366			0.264	0.89674			-0.072	0.96316			-0.072	0.96601			-0.072	0.96485			-0.072	0.97186			-0.064	0.98012
	0.272	0.97734			0.272	0.89984			-0.064	0.97231			-0.064	0.96916			-0.064	0.96876			-0.064	0.97764			-0.056	0.97957
	0.28	0.98249			0.28	0.90816			-0.056	0.97598			-0.056	0.969			-0.056	0.97464			-0.056	0.98133			-0.048	0.98016
	0.288	0.98807			0.288	0.90999			-0.048	0.97843			-0.048	0.97523			-0.048	0.97762			-0.048	0.98719			-0.04	0.97797
	0.296	0.98195			0.296	0.91747			-0.04	0.9781			-0.04	0.97773			-0.04	0.9826			-0.04	0.98499			-0.032	0.98649
	0.304	0.98787			0.304	0.92192			-0.032	0.98247			-0.032	0.98153			-0.032	0.98637			-0.032	0.99167			-0.024	0.98268
	0.312	0.98543			0.312	0.92784			-0.024	0.98829			-0.024	0.98792			-0.024	0.99018			-0.024	0.99047			-0.016	0.99011
	0.32	0.98717			0.32	0.93364			-0.016	0.98838			-0.016	0.991			-0.016	0.99327			-0.016	0.99608			-0.008	0.98647
	0.328	0.99266			0.328	0.93399			-0.008	0.99726			-0.008	0.99577			-0.008	1			-0.008	0.99997			0	1
	0.336	0.99226			0.336	0.93333			0	1			0	1			0	0.99378			0	0.99827			0.008	0.99153
	0.344	0.996			0.344	0.93577			0.008	0.9947			0.008	0.99278			0.008	0.99312			0.008	1			0.016	0.99285
	0.352	0.98954			0.352	0.93608			0.016	0.9947			0.016	0.99135			0.016	0.994			0.016	0.99385			0.024	0.9881
	0.36	0.98436			0.36	0.93433			0.024	0.99288			0.024	0.98396			0.024	0.98548			0.024	0.98852			0.032	0.98243
	0.368	0.97513			0.368	0.94404			0.032	0.98231			0.032	0.97774			0.032	0.9782			0.032	0.98363			0.04	0.97271
	0.376	0.96961			0.376	0.94027			0.04	0.97687			0.04	0.97588			0.04	0.97646			0.04	0.98063			0.048	0.96401
	0.384	0.97886			0.384	0.93945			0.048	0.97241			0.048	0.9668			0.048	0.97443			0.048	0.98297			0.056	0.96727
	0.392	0.97714			0.392	0.93679			0.056	0.96864			0.056	0.96412			0.056	0.96835			0.056	0.98024			0.064	0.96482
	0.4	0.97305			0.4	0.93639			0.064	0.96685			0.064	0.95789			0.064	0.96505			0.064	0.97628			0.072	0.95575
	0.408	0.96661			0.408	0.93036			0.072	0.96286			0.072	0.95335			0.072	0.96299			0.072	0.96998			0.08	0.95511
	0.416	0.96655			0.416	0.92767			0.08	0.94973			0.08	0.95326			0.08	0.95204			0.08	0.96371			0.088	0.95286
	0.424	0.96237			0.424	0.92714			0.088	0.94359			0.088	0.93992			0.088	0.94278			0.088	0.96188			0.096	0.94249
	0.432	0.95227			0.432	0.91999			0.096	0.92816			0.096	0.92828			0.096	0.93594			0.096	0.95108			0.104	0.93423
	0.44	0.93964			0.44	0.91888			0.104	0.92743			0.104	0.9223			0.104	0.92962			0.104	0.94003			0.112	0.9283
	0.448	0.94226			0.448	0.91583			0.112	0.91851			0.112	0.91823			0.112	0.91931			0.112	0.9374			0.12	0.92876
	0.456	0.94493			0.456	0.90568			0.12	0.91149			0.12	0.90811			0.12	0.91617			0.12	0.94071			0.128	0.92065
	0.464	0.93389			0.464	0.90277			0.128	0.90682			0.128	0.90473			0.128	0.91547			0.128	0.92691			0.136	0.92089
	0.472	0.93499			0.472	0.89572			0.136	0.90385			0.136	0.90188			0.136	0.90384			0.136	0.92522			0.144	0.91686
	0.48	0.94046			0.48	0.88523			0.144	0.89621			0.144	0.89103			0.144	0.90203			0.144	0.92029			0.152	0.90654
	0.488	0.92949			0.488	0.88189			0.152	0.89028			0.152	0.88148			0.152	0.88996			0.152	0.91395			0.16	0.90943
	0.496	0.92168			0.496	0.87815			0.16	0.88271			0.16	0.87667			0.16	0.88792			0.16	0.90851			0.168	0.89631
	0.504	0.91692			0.504	0.8689			0.168	0.87735			0.168	0.87152			0.168	0.87897			0.168	0.90563			0.176	0.89624
	0.512	0.91325			0.512	0.8684			0.176	0.87478			0.176	0.86961			0.176	0.87703			0.176	0.90204			0.184	0.89917
	0.52	0.90892			0.52	0.8598			0.184	0.87165			0.184	0.86949			0.184	0.87716			0.184	0.89906			0.192	0.88802
	0.528	0.9069			0.528	0.85488			0.192	0.87338			0.192	0.86688			0.192	0.87348			0.192	0.89577			0.2	0.88594
	0.536	0.91703			0.536	0.8474			0.2	0.86426			0.2	0.8606			0.2	0.87651			0.2	0.89784			0.208	0.89766
	0.544	0.91302			0.544	0.8369			0.208	0.8671			0.208	0.86597			0.208	0.87196			0.208	0.89343			0.216	0.88567
	0.552	0.908			0.552	0.83666			0.216	0.86707			0.216	0.86541			0.216	0.87329			0.216	0.89159			0.224	0.89587
	0.56	0.9116			0.56	0.83063			0.224	0.86188			0.224	0.85725			0.224	0.86792			0.224	0.88689			0.232	0.89428
	0.568	0.90268			0.568	0.82809			0.232	0.86651			0.232	0.85418			0.232	0.86554			0.232	0.89355			0.24	0.89299
	0.576	0.90759			0.576	0.82681			0.24	0.86864			0.24	0.86157			0.24	0.87552			0.24	0.89005			0.248	0.88639
	0.584	0.90887			0.584	0.8213			0.248	0.8694			0.248	0.86047			0.248	0.87454			0.248	0.89012			0.256	0.88744
	0.592	0.91059			0.592	0.82455			0.256	0.87219			0.256	0.87214			0.256	0.8776			0.256	0.89716			0.264	0.8904
	0.6	0.90919			0.6	0.81598			0.264	0.88026			0.264	0.87113			0.264	0.88035			0.264	0.89682			0.272	0.88971
	0.608	0.91595			0.608	0.81676			0.272	0.87766			0.272	0.87491			0.272	0.88477			0.272	0.89998			0.28	0.89877
	0.616	0.9171			0.616	0.80721			0.28	0.88502			0.28	0.88453			0.28	0.88878			0.28	0.91277			0.288	0.91269
	0.624	0.91661			0.624	0.8068			0.288	0.88541			0.288	0.87981			0.288	0.88865			0.288	0.91009			0.296	0.90267
	0.632	0.91597			0.632	0.81228			0.296	0.89144			0.296	0.88772			0.296	0.88934			0.296	0.91295			0.304	0.89812
	0.64	0.92219			0.64	0.8103			0.304	0.89733			0.304	0.89651			0.304	0.90055			0.304	0.91601			0.312	0.91677
	0.648	0.92276			0.648	0.80713			0.312	0.9018			0.312	0.89955			0.312	0.90181			0.312	0.92022			0.32	0.92327
	0.656	0.92817			0.656	0.80803			0.32	0.90774			0.32	0.90578			0.32	0.91303			0.32	0.92543			0.328	0.92288
	0.664	0.92805			0.664	0.81113			0.328	0.91595			0.328	0.9136			0.328	0.91631			0.328	0.93545			0.336	0.92753
	0.672	0.93958			0.672	0.80989			0.336	0.92577			0.336	0.9203			0.336	0.92899			0.336	0.94067			0.344	0.93709
	0.68	0.93403			0.68	0.81434			0.344	0.92666			0.344	0.92578			0.344	0.92867			0.344	0.94696			0.352	0.93824
	0.688	0.93949			0.688	0.81146			0.352	0.93211			0.352	0.92873			0.352	0.93762			0.352	0.94991			0.36	0.94023
	0.696	0.9439			0.696	0.81856			0.36	0.93422			0.36	0.93252			0.36	0.93967			0.36	0.95525			0.368	0.93099
	0.704	0.94446			0.704	0.81882			0.368	0.9394			0.368	0.94022			0.368	0.94347			0.368	0.95587			0.376	0.94351
	0.712	0.94532			0.712	0.81995			0.376	0.95252			0.376	0.94366			0.376	0.9463			0.376	0.95823			0.384	0.95048
	0.72	0.94986			0.72	0.82627			0.384	0.9516			0.384	0.95514			0.384	0.95351			0.384	0.96861			0.392	0.95893
	0.728	0.95942			0.728	0.82907			0.392	0.9547			0.392	0.95993			0.392	0.95761			0.392	0.97351			0.4	0.95875
	0.736	0.95414			0.736	0.82908			0.4	0.96223			0.4	0.96105			0.4	0.96393			0.4	0.97731			0.408	0.96234
	0.744	0.96092			0.744	0.83504			0.408	0.96501			0.408	0.96641			0.408	0.96639			0.408	0.97568			0.416	0.97441
	0.752	0.95775			0.752	0.83631			0.416	0.96404			0.416	0.96356			0.416	0.96981			0.416	0.97471			0.424	0.95997
	0.76	0.95955			0.76	0.83914			0.424	0.96813			0.424	0.96261			0.424	0.96651			0.424	0.97745			0.432	0.97044
	0.768	0.95925			0.768	0.8391			0.432	0.96525			0.432	0.96395			0.432	0.96827			0.432	0.97672			0.44	0.95796
	0.776	0.96048			0.776	0.8467			0.44	0.96655			0.44	0.95986			0.44	0.96126			0.44	0.97305			0.448	0.96286
	0.784	0.95355			0.784	0.84405			0.448	0.96617			0.448	0.96235			0.448	0.96703			0.448	0.97341			0.456	0.97919
	0.792	0.95956			0.792	0.8477			0.456	0.96614			0.456	0.96191			0.456	0.96184			0.456	0.97451			0.464	0.96152
	0.8	0.95758			0.8	0.85508			0.464	0.96578			0.464	0.95946			0.464	0.96391			0.464	0.97603			0.472	0.95753
	0.808	0.95741			0.808	0.85543			0.472	0.95861			0.472	0.95691			0.472	0.96016			0.472	0.97179			0.48	0.96764
	0.816	0.95673			0.816	0.85339			0.48	0.95852			0.48	0.95295			0.48	0.96262			0.48	0.9652			0.488	0.9537
	0.824	0.95214			0.824	0.85488			0.488	0.94998			0.488	0.95332			0.488	0.95219			0.488	0.96254			0.496	0.946
	0.832	0.94772			0.832	0.85698			0.496	0.94536			0.496	0.94266			0.496	0.94583			0.496	0.95779			0.504	0.95011
	0.84	0.94534			0.84	0.85461			0.504	0.94113			0.504	0.93895			0.504	0.94343			0.504	0.95636			0.512	0.94288
	0.848	0.94092			0.848	0.85572			0.512	0.94098			0.512	0.93289			0.512	0.93529			0.512	0.95357			0.52	0.93268
	0.856	0.94007			0.856	0.85177			0.52	0.93407			0.52	0.93555			0.52	0.93645			0.52	0.94842			0.528	0.93292
	0.864	0.93523			0.864	0.85133			0.528	0.93133			0.528	0.91872			0.528	0.92987			0.528	0.94466			0.536	0.93475
	0.872	0.94147			0.872	0.85206			0.536	0.9258			0.536	0.92365			0.536	0.92391			0.536	0.94124			0.544	0.92193
	0.88	0.92614			0.88	0.85399			0.544	0.91904			0.544	0.91331			0.544	0.9164			0.544	0.93843			0.552	0.92221
	0.888	0.92492			0.888	0.84825			0.552	0.90998			0.552	0.90959			0.552	0.91589			0.552	0.93604			0.56	0.92075
	0.896	0.91867			0.896	0.84415			0.56	0.90731			0.56	0.89548			0.56	0.90676			0.56	0.92387			0.568	0.90869
	0.904	0.91485			0.904	0.83977			0.568	0.89697			0.568	0.89694			0.568	0.9056			0.568	0.92245			0.576	0.90882
	0.912	0.90924			0.912	0.83643			0.576	0.89637			0.576	0.88353			0.576	0.89768			0.576	0.91632			0.584	0.91362
	0.92	0.91473			0.92	0.83266			0.584	0.89615			0.584	0.88457			0.584	0.89525			0.584	0.90741			0.592	0.90206
	0.928	0.91597			0.928	0.82327			0.592	0.88392			0.592	0.88048			0.592	0.88974			0.592	0.90503			0.6	0.89242
	0.936	0.90878			0.936	0.82161			0.6	0.88367			0.6	0.87812			0.6	0.88749			0.6	0.90556			0.608	0.88741
	0.944	0.9074			0.944	0.82147			0.608	0.87797			0.608	0.87209			0.608	0.88179			0.608	0.9044			0.616	0.88721
	0.952	0.90371			0.952	0.8192			0.616	0.88023			0.616	0.87206			0.616	0.8837			0.616	0.90089			0.624	0.88353
	0.96	0.90465			0.96	0.81397			0.624	0.87698			0.624	0.86611			0.624	0.87689			0.624	0.89884			0.632	0.88725
	0.968	0.90043			0.968	0.80861			0.632	0.87394			0.632	0.86864			0.632	0.87368			0.632	0.89788			0.64	0.87816
	0.976	0.90237			0.976	0.79961			0.64	0.872			0.64	0.86082			0.64	0.87458			0.64	0.89783			0.648	0.878
	0.984	0.89483			0.984	0.80032			0.648	0.87448			0.648	0.86332			0.648	0.87449			0.648	0.89777			0.656	0.8919
	0.992	0.8971			0.992	0.79513			0.656	0.86456			0.656	0.86488			0.656	0.87462			0.656	0.8989			0.664	0.90127
	1	0.90131			1	0.7877			0.664	0.87209			0.664	0.86833			0.664	0.87447			0.664	0.89697			0.672	0.89186
	1.008	0.89905			1.008	0.78227			0.672	0.87544			0.672	0.86385			0.672	0.87255			0.672	0.89634			0.68	0.89599
	1.016	0.89977			1.016	0.77852			0.68	0.87819			0.68	0.86563			0.68	0.88102			0.68	0.89631			0.688	0.89509
	1.024	0.90297			1.024	0.7821			0.688	0.87975			0.688	0.87828			0.688	0.87842			0.688	0.89895			0.696	0.88372
	1.032	0.89766			1.032	0.7752			0.696	0.87243			0.696	0.8747			0.696	0.8784			0.696	0.89867			0.704	0.8845
	1.04	0.89729			1.04	0.77377			0.704	0.87861			0.704	0.87071			0.704	0.88093			0.704	0.89648			0.712	0.88793
	1.048	0.89656			1.048	0.76763			0.712	0.87967			0.712	0.8814			0.712	0.88071			0.712	0.89881			0.72	0.89151
	1.056	0.90312			1.056	0.76835			0.72	0.89029			0.72	0.88154			0.72	0.88792			0.72	0.90299			0.728	0.89902
	1.064	0.90981			1.064	0.76378			0.728	0.89096			0.728	0.88734			0.728	0.89518			0.728	0.91312			0.736	0.90414
	1.072	0.91761			1.072	0.7658			0.736	0.89698			0.736	0.88788			0.736	0.89998			0.736	0.91563			0.744	0.91783
	1.08	0.91243			1.08	0.76234			0.744	0.89816			0.744	0.89639			0.744	0.90123			0.744	0.91663			0.752	0.90812
	1.088	0.91715			1.088	0.76032			0.752	0.90319			0.752	0.89897			0.752	0.90529			0.752	0.91952			0.76	0.91149
	1.096	0.91902			1.096	0.76211			0.76	0.90125			0.76	0.90288			0.76	0.91005			0.76	0.9225			0.768	0.90959
	1.104	0.91561			1.104	0.75835			0.768	0.90657			0.768	0.9035			0.768	0.91259			0.768	0.92843			0.776	0.91233
	1.112	0.91826			1.112	0.7617			0.776	0.9153			0.776	0.90914			0.776	0.91514			0.776	0.92219			0.784	0.91693
	1.12	0.91646			1.12	0.76119			0.784	0.9146			0.784	0.91316			0.784	0.91941			0.784	0.93383			0.792	0.93441
	1.128	0.92292			1.128	0.76261			0.792	0.91832			0.792	0.92306			0.792	0.925			0.792	0.93884			0.8	0.93268
	1.136	0.93321			1.136	0.76305			0.8	0.92289			0.8	0.91828			0.8	0.92396			0.8	0.93973			0.808	0.93077
	1.144	0.93005			1.144	0.76204			0.808	0.93353			0.808	0.93018			0.808	0.92918			0.808	0.93945			0.816	0.93556
	1.152	0.93367			1.152	0.76311			0.816	0.93913			0.816	0.93488			0.816	0.93321			0.816	0.9431			0.824	0.92892
	1.16	0.93325			1.16	0.76791			0.824	0.93592			0.824	0.93175			0.824	0.93415			0.824	0.94528			0.832	0.94279
	1.168	0.93257			1.168	0.76792			0.832	0.93682			0.832	0.93716			0.832	0.93395			0.832	0.94516			0.84	0.93711
	1.176	0.92981			1.176	0.76998			0.84	0.93995			0.84	0.93533			0.84	0.93902			0.84	0.9474			0.848	0.93842
	1.184	0.93406			1.184	0.77259			0.848	0.94117			0.848	0.93032			0.848	0.93642			0.848	0.94877			0.856	0.93909
	1.192	0.92896			1.192	0.7731			0.856	0.94112			0.856	0.93524			0.856	0.94193			0.856	0.95178			0.864	0.93819
	1.2	0.93626			1.2	0.77078			0.864	0.94359			0.864	0.93561			0.864	0.94691			0.864	0.95268			0.872	0.92822
	1.208	0.93842			1.208	0.77669			0.872	0.93991			0.872	0.94243			0.872	0.94055			0.872	0.95047			0.88	0.94413
	1.216	0.93666			1.216	0.77792			0.88	0.94266			0.88	0.93486			0.88	0.94376			0.88	0.95529			0.888	0.92799
	1.224	0.93382			1.224	0.77997			0.888	0.94353			0.888	0.93822			0.888	0.93983			0.888	0.95436			0.896	0.93447
	1.232	0.9289			1.232	0.78364			0.896	0.94264			0.896	0.93794			0.896	0.94214			0.896	0.95264			0.904	0.93626
	1.24	0.93014			1.24	0.78377			0.904	0.93739			0.904	0.93528			0.904	0.93958			0.904	0.9483			0.912	0.93958
	1.248	0.93633			1.248	0.78294			0.912	0.93784			0.912	0.92912			0.912	0.93739			0.912	0.94952			0.92	0.92794
	1.256	0.92896			1.256	0.78562			0.92	0.93025			0.92	0.92737			0.92	0.93501			0.92	0.94724			0.928	0.92578
	1.264	0.92621			1.264	0.78318			0.928	0.92894			0.928	0.92845			0.928	0.93197			0.928	0.94571			0.936	0.92655
	1.272	0.92919			1.272	0.78617			0.936	0.9287			0.936	0.92593			0.936	0.92886			0.936	0.94458			0.944	0.92372
	1.28	0.92543			1.28	0.78853			0.944	0.92948			0.944	0.92473			0.944	0.92889			0.944	0.94273			0.952	0.91856
	1.288	0.92309			1.288	0.79156			0.952	0.92309			0.952	0.92066			0.952	0.92522			0.952	0.93957			0.96	0.92623
	1.296	0.92403			1.296	0.78773			0.96	0.92256			0.96	0.91628			0.96	0.92058			0.96	0.93469			0.968	0.91512
	1.304	0.9186			1.304	0.7902			0.968	0.9133			0.968	0.90778			0.968	0.91709			0.968	0.93337			0.976	0.91132
	1.312	0.91361			1.312	0.78692			0.976	0.91202			0.976	0.90334			0.976	0.90901			0.976	0.92811			0.984	0.91289
	1.32	0.91131			1.32	0.78692			0.984	0.90945			0.984	0.90448			0.984	0.90778			0.984	0.92428			0.992	0.9073
	1.328	0.90994			1.328	0.78677			0.992	0.90369			0.992	0.9009			0.992	0.90764			0.992	0.92085			1	0.90996
	1.336	0.91292			1.336	0.78089			1	0.90457			1	0.8937			1	0.90161			1	0.9169			1.008	0.9064
	1.344	0.9084			1.344	0.78181			1.008	0.89934			1.008	0.89767			1.008	0.90015			1.008	0.91586			1.016	0.90172
	1.352	0.90561			1.352	0.77992			1.016	0.89532			1.016	0.88913			1.016	0.89716			1.016	0.91259			1.024	0.8929
	1.36	0.90631			1.36	0.77395			1.024	0.893			1.024	0.88295			1.024	0.89355			1.024	0.91177			1.032	0.90105
	1.368	0.90017			1.368	0.77902			1.032	0.88314			1.032	0.88092			1.032	0.88951			1.032	0.91043			1.04	0.89494
	1.376	0.89331			1.376	0.77827			1.04	0.89019			1.04	0.8813			1.04	0.8899			1.04	0.90616			1.048	0.8855
	1.384	0.89857			1.384	0.77094			1.048	0.88415			1.048	0.87458			1.048	0.88573			1.048	0.90265			1.056	0.8794
	1.392	0.89246			1.392	0.77017			1.056	0.88022			1.056	0.87597			1.056	0.88888			1.056	0.90143			1.064	0.88662
	1.4	0.89369			1.4	0.76575			1.064	0.87393			1.064	0.87119			1.064	0.87732			1.064	0.90488			1.072	0.88577
	1.408	0.89152			1.408	0.76389			1.072	0.88082			1.072	0.87243			1.072	0.88284			1.072	0.89971			1.08	0.88703
	1.416	0.89434			1.416	0.76021			1.08	0.87693			1.08	0.87345			1.08	0.87479			1.08	0.89874			1.088	0.88923
	1.424	0.89288			1.424	0.75917			1.088	0.87504			1.088	0.87421			1.088	0.87907			1.088	0.89786			1.096	0.88268
	1.432	0.89592			1.432	0.75477			1.096	0.87444			1.096	0.87106			1.096	0.88329			1.096	0.89697			1.104	0.87154
	1.44	0.88786			1.44	0.7547			1.104	0.87444			1.104	0.86982			1.104	0.87564			1.104	0.89653			1.112	0.88187
	1.448	0.89462			1.448	0.75239			1.112	0.87827			1.112	0.87366			1.112	0.884			1.112	0.89542			1.12	0.88406
	1.456	0.88747			1.456	0.74457			1.12	0.8762			1.12	0.873			1.12	0.87571			1.12	0.89634			1.128	0.89461
	1.464	0.89096			1.464	0.74429			1.128	0.87777			1.128	0.87093			1.128	0.88352			1.128	0.89776			1.136	0.8902
	1.472	0.89359			1.472	0.74224			1.136	0.88063			1.136	0.87812			1.136	0.88781			1.136	0.89991			1.144	0.88896
	1.48	0.88951			1.48	0.73685			1.144	0.88287			1.144	0.87845			1.144	0.88704			1.144	0.90481			1.152	0.90721
	1.488	0.89626			1.488	0.73677			1.152	0.88377			1.152	0.88267			1.152	0.88838			1.152	0.90249			1.16	0.88813
	1.496	0.8947			1.496	0.73283			1.16	0.88349			1.16	0.88379			1.16	0.88601			1.16	0.90853			1.168	0.89529
	1.504	0.89173			1.504	0.72916			1.168	0.89116			1.168	0.88725			1.168	0.89177			1.168	0.9084			1.176	0.88773
	1.512	0.89823			1.512	0.73297			1.176	0.8887			1.176	0.88537			1.176	0.90045			1.176	0.90832			1.184	0.8992
	1.52	0.89676			1.52	0.72877			1.184	0.8953			1.184	0.88902			1.184	0.89445			1.184	0.90948			1.192	0.90077
	1.528	0.89857			1.528	0.72248			1.192	0.89783			1.192	0.89354			1.192	0.90413			1.192	0.91557			1.2	0.91021
	1.536	0.90446			1.536	0.72721			1.2	0.90234			1.2	0.90046			1.2	0.90328			1.2	0.91863			1.208	0.90565
	1.544	0.90655			1.544	0.72282			1.208	0.90718			1.208	0.90434			1.208	0.91147			1.208	0.92159			1.216	0.91494
	1.552	0.90958			1.552	0.72414			1.216	0.91163			1.216	0.90819			1.216	0.90903			1.216	0.92177			1.224	0.92915
	1.56	0.90965			1.56	0.7219			1.224	0.9092			1.224	0.9024			1.224	0.91311			1.224	0.92175			1.232	0.92543
	1.568	0.91145			1.568	0.72206			1.232	0.90999			1.232	0.9091			1.232	0.91036			1.232	0.92532			1.24	0.91646
	1.576	0.90583			1.576	0.71956			1.24	0.91262			1.24	0.91179			1.24	0.92051			1.24	0.92884			1.248	0.91333
	1.584	0.90821			1.584	0.72209			1.248	0.91421			1.248	0.91545			1.248	0.92215			1.248	0.92947			1.256	0.91937
	1.592	0.91557			1.592	0.72199			1.256	0.91863			1.256	0.9143			1.256	0.91842			1.256	0.93571			1.264	0.91995
	1.6	0.91359			1.6	0.72382			1.264	0.91988			1.264	0.91414			1.264	0.92131			1.264	0.9403			1.272	0.92468
	1.608	0.91627			1.608	0.72567			1.272	0.9263			1.272	0.91799			1.272	0.92647			1.272	0.93896			1.28	0.91725
	1.616	0.91911			1.616	0.72183			1.28	0.9245			1.28	0.91761			1.28	0.93185			1.28	0.93792			1.288	0.9293
	1.624	0.91591			1.624	0.72539			1.288	0.92569			1.288	0.91938			1.288	0.92608			1.288	0.93713			1.296	0.93183
	1.632	0.91809			1.632	0.7247			1.296	0.92455			1.296	0.92399			1.296	0.93004			1.296	0.93484			1.304	0.92064
	1.64	0.91702			1.64	0.72731			1.304	0.92508			1.304	0.92021			1.304	0.92454			1.304	0.93929			1.312	0.92598
	1.648	0.91262			1.648	0.72923			1.312	0.92589			1.312	0.92654			1.312	0.92393			1.312	0.93681			1.32	0.93135
	1.656	0.91073			1.656	0.72939			1.32	0.92342			1.32	0.92542			1.32	0.92551			1.32	0.93794			1.328	0.91639
	1.664	0.90905			1.664	0.72949			1.328	0.92982			1.328	0.92082			1.328	0.92185			1.328	0.94106			1.336	0.91555
	1.672	0.91737			1.672	0.73112			1.336	0.92034			1.336	0.91776			1.336	0.92214			1.336	0.93897			1.344	0.91924
	1.68	0.91843			1.68	0.73246			1.344	0.91958			1.344	0.92481			1.344	0.92495			1.344	0.94085			1.352	0.92738
	1.688	0.91636			1.688	0.73052			1.352	0.92209			1.352	0.91911			1.352	0.92253			1.352	0.93603			1.36	0.92829
	1.696	0.91348			1.696	0.73217			1.36	0.91874			1.36	0.91703			1.36	0.92157			1.36	0.93681			1.368	0.9167
	1.704	0.91263			1.704	0.73116			1.368	0.91573			1.368	0.91721			1.368	0.92139			1.368	0.92979			1.376	0.90579
	1.712	0.90568			1.712	0.73405			1.376	0.91373			1.376	0.91233			1.376	0.91526			1.376	0.9268			1.384	0.91633
	1.72	0.91218			1.72	0.73244			1.384	0.91582			1.384	0.91058			1.384	0.91219			1.384	0.92883			1.392	0.91356
	1.728	0.89969			1.728	0.73205			1.392	0.9097			1.392	0.90542			1.392	0.9109			1.392	0.92594			1.4	0.90845
	1.736	0.89866			1.736	0.73322			1.4	0.91005			1.4	0.90261			1.4	0.91146			1.4	0.92092			1.408	0.89713
	1.744	0.90079			1.744	0.73696			1.408	0.90281			1.408	0.90189			1.408	0.90652			1.408	0.92514			1.416	0.91172
	1.752	0.90301			1.752	0.73841			1.416	0.90137			1.416	0.89404			1.416	0.90692			1.416	0.92005			1.424	0.90342
	1.76	0.89556			1.76	0.73782			1.424	0.89706			1.424	0.89718			1.424	0.90409			1.424	0.91928			1.432	0.89839
	1.768	0.89098			1.768	0.73658			1.432	0.8919			1.432	0.897			1.432	0.90127			1.432	0.91575			1.44	0.90394
	1.776	0.89851			1.776	0.73215			1.44	0.89431			1.44	0.89468			1.44	0.89788			1.44	0.91325			1.448	0.90391
	1.784	0.89115			1.784	0.73574			1.448	0.88833			1.448	0.88475			1.448	0.89802			1.448	0.90794			1.456	0.89375
	1.792	0.89267			1.792	0.73442			1.456	0.8888			1.456	0.88391			1.456	0.88856			1.456	0.90505			1.464	0.89744
	1.8	0.89128			1.8	0.73223			1.464	0.88458			1.464	0.88807			1.464	0.89014			1.464	0.90826			1.472	0.89433
	1.808	0.89143			1.808	0.73316			1.472	0.8869			1.472	0.88331			1.472	0.88812			1.472	0.90395			1.48	0.88584
	1.816	0.883			1.816	0.73023			1.48	0.88916			1.48	0.88294			1.48	0.88819			1.48	0.90174			1.488	0.89506
	1.824	0.89142			1.824	0.72418			1.488	0.87605			1.488	0.88015			1.488	0.88476			1.488	0.89843			1.496	0.88652
	1.832	0.89537			1.832	0.73083			1.496	0.88462			1.496	0.87702			1.496	0.88857			1.496	0.9004			1.504	0.88931
	1.84	0.88545			1.84	0.72894			1.504	0.87742			1.504	0.86959			1.504	0.88014			1.504	0.90169			1.512	0.88633
	1.848	0.88813			1.848	0.72156			1.512	0.88195			1.512	0.87745			1.512	0.88278			1.512	0.89626			1.52	0.88213
	1.856	0.88069			1.856	0.72625			1.52	0.87276			1.52	0.86784			1.52	0.8823			1.52	0.89816			1.528	0.8911
	1.864	0.88623			1.864	0.72185			1.528	0.88079			1.528	0.87174			1.528	0.88229			1.528	0.89811			1.536	0.87387
	1.872	0.88255			1.872	0.71653			1.536	0.87574			1.536	0.87498			1.536	0.88511			1.536	0.90033			1.544	0.87982
	1.88	0.88434			1.88	0.71851			1.544	0.88011			1.544	0.87025			1.544	0.88481			1.544	0.89824			1.552	0.89474
	1.888	0.88439			1.888	0.71812			1.552	0.88139			1.552	0.87241			1.552	0.88332			1.552	0.89734			1.56	0.8877
	1.896	0.88473			1.896	0.71437			1.56	0.88165			1.56	0.87646			1.56	0.88188			1.56	0.89968			1.568	0.89245
	1.904	0.8881			1.904	0.71319			1.568	0.8812			1.568	0.87239			1.568	0.88764			1.568	0.89903			1.576	0.87814
	1.912	0.88622			1.912	0.70863			1.576	0.87906			1.576	0.88008			1.576	0.88867			1.576	0.89906			1.584	0.89343
	1.92	0.88535			1.92	0.70335			1.584	0.88055			1.584	0.87917			1.584	0.89035			1.584	0.90115			1.592	0.88235
	1.928	0.88656			1.928	0.70259			1.592	0.88632			1.592	0.88221			1.592	0.8889			1.592	0.90097			1.6	0.88564
	1.936	0.8833			1.936	0.70051			1.6	0.888			1.6	0.88347			1.6	0.8938			1.6	0.90788			1.608	0.88738
	1.944	0.88681			1.944	0.69984			1.608	0.89339			1.608	0.8909			1.608	0.89196			1.608	0.90576			1.616	0.88482
	1.952	0.89647			1.952	0.69945			1.616	0.88819			1.616	0.89192			1.616	0.89475			1.616	0.90575			1.624	0.89652
	1.96	0.89164			1.96	0.70039			1.624	0.89277			1.624	0.88789			1.624	0.89439			1.624	0.90661			1.632	0.89618
	1.968	0.88687			1.968	0.69793			1.632	0.89531			1.632	0.88756			1.632	0.89437			1.632	0.90838			1.64	0.9024
	1.976	0.89493			1.976	0.69758			1.64	0.89453			1.64	0.89473			1.64	0.8913			1.64	0.91014			1.648	0.90383
	1.984	0.88731			1.984	0.6957			1.648	0.89565			1.648	0.89807			1.648	0.89941			1.648	0.90983			1.656	0.90091
	1.992	0.8959			1.992	0.69492			1.656	0.9023			1.656	0.89421			1.656	0.89946			1.656	0.9109			1.664	0.89545
	2	0.897			2	0.68937			1.664	0.89776			1.664	0.89288			1.664	0.90763			1.664	0.91704			1.672	0.91077
	2.008	0.89504			2.008	0.69141			1.672	0.90787			1.672	0.89957			1.672	0.90294			1.672	0.92258			1.68	0.91073
	2.016	0.8963			2.016	0.69033			1.68	0.90437			1.68	0.90077			1.68	0.90841			1.68	0.9212			1.688	0.90978
	2.024	0.89644			2.024	0.6932			1.688	0.90478			1.688	0.90001			1.688	0.90902			1.688	0.91935			1.696	0.90809
	2.032	0.89003			2.032	0.68901			1.696	0.90687			1.696	0.90551			1.696	0.91445			1.696	0.9174			1.704	0.90842
	2.04	0.89982			2.04	0.68934			1.704	0.90458			1.704	0.9096			1.704	0.91121			1.704	0.92275			1.712	0.90898
	2.048	0.89891			2.048	0.68726			1.712	0.91096			1.712	0.90799			1.712	0.90846			1.712	0.92889			1.72	0.91164
	2.056	0.89482			2.056	0.68698			1.72	0.90848			1.72	0.91014			1.72	0.91356			1.72	0.9221			1.728	0.91581
	2.064	0.9054			2.064	0.68589			1.728	0.91079			1.728	0.91082			1.728	0.91321			1.728	0.93014			1.736	0.90549
	2.072	0.89768			2.072	0.68854			1.736	0.91335			1.736	0.90888			1.736	0.91248			1.736	0.92491			1.744	0.91813
	2.08	0.89511			2.08	0.68757			1.744	0.91556			1.744	0.90996			1.744	0.91635			1.744	0.92335			1.752	0.91865
	2.088	0.90217			2.088	0.68991			1.752	0.91116			1.752	0.90926			1.752	0.91404			1.752	0.92671			1.76	0.91847
	2.096	0.89993			2.096	0.68783			1.76	0.91451			1.76	0.9103			1.76	0.91873			1.76	0.91966			1.768	0.91112
	2.104	0.90227			2.104	0.68992			1.768	0.90937			1.768	0.90365			1.768	0.91155			1.768	0.92753			1.776	0.9046
	2.112	0.89761			2.112	0.69245			1.776	0.90889			1.776	0.90723			1.776	0.91368			1.776	0.92774			1.784	0.90546
	2.12	0.89466			2.12	0.692			1.784	0.91103			1.784	0.90797			1.784	0.91014			1.784	0.92096			1.792	0.91735
	2.128	0.89701			2.128	0.69114			1.792	0.9119			1.792	0.90437			1.792	0.91679			1.792	0.92065			1.8	0.91128
	2.136	0.89552			2.136	0.6902			1.8	0.9081			1.8	0.90513			1.8	0.90409			1.8	0.92498			1.808	0.91392
	2.144	0.89242			2.144	0.69217			1.808	0.90555			1.808	0.90239			1.808	0.90868			1.808	0.92359			1.816	0.91239
	2.152	0.89606			2.152	0.695			1.816	0.9069			1.816	0.8992			1.816	0.91066			1.816	0.92794			1.824	0.90182
	2.16	0.89007			2.16	0.69431			1.824	0.90403			1.824	0.89807			1.824	0.90596			1.824	0.92411			1.832	0.89667
	2.168	0.89543			2.168	0.69486			1.832	0.90175			1.832	0.89765			1.832	0.9023			1.832	0.91686			1.84	0.90366
	2.176	0.89059			2.176	0.69352			1.84	0.89898			1.84	0.89773			1.84	0.9026			1.84	0.91718			1.848	0.89595
	2.184	0.89258			2.184	0.69385			1.848	0.89042			1.848	0.89048			1.848	0.89336			1.848	0.91442			1.856	0.8823
	2.192	0.88495			2.192	0.69429			1.856	0.8951			1.856	0.88965			1.856	0.90127			1.856	0.91147			1.864	0.89061
	2.2	0.88434			2.2	0.69573			1.864	0.8931			1.864	0.89104			1.864	0.89296			1.864	0.91492			1.872	0.88747
	2.208	0.88935			2.208	0.6952			1.872	0.89536			1.872	0.88412			1.872	0.89417			1.872	0.90679			1.88	0.87619
	2.216	0.88962			2.216	0.68995			1.88	0.88231			1.88	0.88796			1.88	0.89036			1.88	0.90716			1.888	0.90088
	2.224	0.89106			2.224	0.69285			1.888	0.88558			1.888	0.88315			1.888	0.89356			1.888	0.90819			1.896	0.89105
	2.232	0.88132			2.232	0.69383			1.896	0.88652			1.896	0.88363			1.896	0.89159			1.896	0.90365			1.904	0.88718
	2.24	0.88317			2.24	0.69386			1.904	0.87957			1.904	0.88265			1.904	0.88375			1.904	0.90001			1.912	0.88457
	2.248	0.88211			2.248	0.69614			1.912	0.88537			1.912	0.87739			1.912	0.88806			1.912	0.90056			1.92	0.88425
	2.256	0.87952			2.256	0.69816			1.92	0.88437			1.92	0.88072			1.92	0.88512			1.92	0.90225			1.928	0.88845
	2.264	0.87561			2.264	0.6898			1.928	0.88786			1.928	0.87251			1.928	0.88246			1.928	0.89773			1.936	0.88769
	2.272	0.88001			2.272	0.69296			1.936	0.8774			1.936	0.87434			1.936	0.88484			1.936	0.8991			1.944	0.87693
	2.28	0.87732			2.28	0.69234			1.944	0.88477			1.944	0.86775			1.944	0.88389			1.944	0.89678			1.952	0.88349
	2.288	0.87525			2.288	0.69119			1.952	0.88117			1.952	0.87433			1.952	0.88335			1.952	0.89596			1.96	0.8833
	2.296	0.8796			2.296	0.689			1.96	0.87961			1.96	0.86797			1.96	0.87658			1.96	0.89493			1.968	0.88256
	2.304	0.87906			2.304	0.68809			1.968	0.88403			1.968	0.86829			1.968	0.88231			1.968	0.90174			1.976	0.87485
	2.312	0.88092			2.312	0.6857			1.976	0.87757			1.976	0.87347			1.976	0.87741			1.976	0.90135			1.984	0.88364
	2.32	0.87266			2.32	0.68657			1.984	0.87187			1.984	0.87508			1.984	0.88014			1.984	0.90165			1.992	0.87848
	2.328	0.87172			2.328	0.68163			1.992	0.88147			1.992	0.8762			1.992	0.87996			1.992	0.89742			2	0.8879
	2.336	0.8727			2.336	0.68025			2	0.88167			2	0.87635			2	0.88386			2	0.89884			2.008	0.89594
	2.344	0.87567			2.344	0.68205			2.008	0.8808			2.008	0.87286			2.008	0.88043			2.008	0.89636			2.016	0.88841
	2.352	0.8796			2.352	0.68192			2.016	0.88102			2.016	0.87759			2.016	0.88212			2.016	0.89865			2.024	0.88376
	2.36	0.87639			2.36	0.6776			2.024	0.88284			2.024	0.87973			2.024	0.88023			2.024	0.89957			2.032	0.87383
	2.368	0.87665			2.368	0.67485			2.032	0.88669			2.032	0.87846			2.032	0.88979			2.032	0.90135			2.04	0.88479
	2.376	0.87817			2.376	0.67416			2.04	0.88391			2.04	0.87888			2.04	0.88749			2.04	0.8947			2.048	0.89249
	2.384	0.87436			2.384	0.67332			2.048	0.88393			2.048	0.88552			2.048	0.88967			2.048	0.90493			2.056	0.89087
	2.392	0.87275			2.392	0.67578			2.056	0.88475			2.056	0.88133			2.056	0.8909			2.056	0.90163			2.064	0.89219
	2.4	0.88316			2.4	0.67143			2.064	0.8898			2.064	0.88512			2.064	0.89654			2.064	0.90166			2.072	0.89572
	2.408	0.87554			2.408	0.66914			2.072	0.89368			2.072	0.88387			2.072	0.89291			2.072	0.90439			2.08	0.88831
	2.416	0.87682			2.416	0.66861			2.08	0.89078			2.08	0.88523			2.08	0.88992			2.08	0.90492			2.088	0.89264
	2.424	0.88659			2.424	0.66573			2.088	0.89487			2.088	0.89101			2.088	0.89855			2.088	0.90807			2.096	0.88944
	2.432	0.88606			2.432	0.66374			2.096	0.8955			2.096	0.89496			2.096	0.89662			2.096	0.9079			2.104	0.89227
	2.44	0.88196			2.44	0.66115			2.104	0.8909			2.104	0.89186			2.104	0.90117			2.104	0.91058			2.112	0.89146
	2.448	0.88721			2.448	0.6606			2.112	0.89423			2.112	0.89328			2.112	0.8975			2.112	0.91247			2.12	0.89407
	2.456	0.87923			2.456	0.6589			2.12	0.89342			2.12	0.90033			2.12	0.90576			2.12	0.91033			2.128	0.89124
	2.464	0.88197			2.464	0.65931			2.128	0.89163			2.128	0.89493			2.128	0.90145			2.128	0.91146			2.136	0.90134
	2.472	0.88551			2.472	0.66026			2.136	0.89869			2.136	0.89574			2.136	0.90281			2.136	0.91561			2.144	0.89753
	2.48	0.88413			2.48	0.65719			2.144	0.90369			2.144	0.89925			2.144	0.90135			2.144	0.91498			2.152	0.90218
	2.488	0.88432			2.488	0.65909			2.152	0.90276			2.152	0.89483			2.152	0.90416			2.152	0.92129			2.16	0.90094
	2.496	0.88822			2.496	0.65903			2.16	0.90241			2.16	0.89896			2.16	0.89702			2.16	0.91852			2.168	0.89757
	2.504	0.88202			2.504	0.66086			2.168	0.90029			2.168	0.89878			2.168	0.90504			2.168	0.91097			2.176	0.89242
	2.512	0.88657			2.512	0.65867			2.176	0.90135			2.176	0.89409			2.176	0.89875			2.176	0.91382			2.184	0.89505
	2.52	0.88047			2.52	0.66001			2.184	0.89862			2.184	0.90506			2.184	0.90337			2.184	0.91697			2.192	0.90353
	2.528	0.88248			2.528	0.65729			2.192	0.89702			2.192	0.89948			2.192	0.89977			2.192	0.91072			2.2	0.90469
	2.536	0.88698			2.536	0.65842			2.2	0.90144			2.2	0.89551			2.2	0.90312			2.2	0.91404			2.208	0.88994
	2.544	0.88138			2.544	0.65848			2.208	0.90601			2.208	0.90176			2.208	0.89725			2.208	0.91494			2.216	0.88957
	2.552	0.88475			2.552	0.65809			2.216	0.90209			2.216	0.90148			2.216	0.90236			2.216	0.91688			2.224	0.9012
	2.56	0.88438			2.56	0.65943			2.224	0.89657			2.224	0.89485			2.224	0.90197			2.224	0.91411			2.232	0.90109
	2.568	0.8841			2.568	0.6536			2.232	0.89693			2.232	0.89642			2.232	0.89883			2.232	0.91019			2.24	0.89215
	2.576	0.88073			2.576	0.65667			2.24	0.89821			2.24	0.89351			2.24	0.8995			2.24	0.91201			2.248	0.89805
	2.584	0.88523			2.584	0.65881			2.248	0.89328			2.248	0.89143			2.248	0.89746			2.248	0.91385			2.256	0.89742
	2.592	0.88026			2.592	0.65946			2.256	0.89305			2.256	0.88882			2.256	0.89757			2.256	0.90968			2.264	0.88997
	2.6	0.87731			2.6	0.66286			2.264	0.89116			2.264	0.89046			2.264	0.89802			2.264	0.91013			2.272	0.89188
	2.608	0.87959			2.608	0.65851			2.272	0.89354			2.272	0.89367			2.272	0.89885			2.272	0.91299			2.28	0.89229
	2.616	0.87853			2.616	0.65796			2.28	0.89159			2.28	0.88958			2.28	0.89203			2.28	0.90926			2.288	0.89291
	2.624	0.88476			2.624	0.65871			2.288	0.89054			2.288	0.88938			2.288	0.89573			2.288	0.90685			2.296	0.88921
	2.632	0.8806			2.632	0.65742			2.296	0.89035			2.296	0.88192			2.296	0.89212			2.296	0.90487			2.304	0.8844
	2.64	0.8774			2.64	0.66165			2.304	0.88976			2.304	0.88377			2.304	0.89201			2.304	0.90431			2.312	0.88012
	2.648	0.88077			2.648	0.65949			2.312	0.88816			2.312	0.87894			2.312	0.88286			2.312	0.90567			2.32	0.88284
	2.656	0.87653			2.656	0.66189			2.32	0.88378			2.32	0.8826			2.32	0.89102			2.32	0.90043			2.328	0.89285
	2.664	0.87009			2.664	0.65871			2.328	0.88296			2.328	0.88354			2.328	0.8859			2.328	0.90047			2.336	0.88136
	2.672	0.87401			2.672	0.65599			2.336	0.88137			2.336	0.8805			2.336	0.88338			2.336	0.90419			2.344	0.87873
	2.68	0.87167			2.68	0.65864			2.344	0.88127			2.344	0.87577			2.344	0.88562			2.344	0.90287			2.352	0.88289
	2.688	0.87707			2.688	0.65813			2.352	0.88422			2.352	0.87333			2.352	0.88576			2.352	0.89856			2.36	0.87819
	2.696	0.87582			2.696	0.65951			2.36	0.88363			2.36	0.8783			2.36	0.88638			2.36	0.89601			2.368	0.87879
	2.704	0.86671			2.704	0.66192			2.368	0.88086			2.368	0.87512			2.368	0.88475			2.368	0.89478			2.376	0.87482
	2.712	0.86975			2.712	0.65808			2.376	0.88261			2.376	0.87082			2.376	0.88168			2.376	0.89737			2.384	0.87842
	2.72	0.86636			2.72	0.65833			2.384	0.87829			2.384	0.87671			2.384	0.88118			2.384	0.89792			2.392	0.87381
	2.728	0.86281			2.728	0.65778			2.392	0.8762			2.392	0.87151			2.392	0.88073			2.392	0.8985			2.4	0.8735
	2.736	0.86697			2.736	0.65542			2.4	0.87913			2.4	0.8814			2.4	0.8879			2.4	0.88966			2.408	0.87817
	2.744	0.86997			2.744	0.65808			2.408	0.87838			2.408	0.87706			2.408	0.87597			2.408	0.89591			2.416	0.87795
	2.752	0.86589			2.752	0.65064			2.416	0.87931			2.416	0.87448			2.416	0.88198			2.416	0.90285			2.424	0.87644
	2.76	0.86661			2.76	0.6524			2.424	0.87928			2.424	0.8772			2.424	0.88084			2.424	0.89647			2.432	0.88772
	2.768	0.86293			2.768	0.65497			2.432	0.87747			2.432	0.87748			2.432	0.88508			2.432	0.89702			2.44	0.89141
	2.776	0.87218			2.776	0.65142			2.44	0.87745			2.44	0.87722			2.44	0.87938			2.44	0.89635			2.448	0.88252
	2.784	0.86999			2.784	0.64908			2.448	0.88164			2.448	0.87516			2.448	0.88154			2.448	0.89688			2.456	0.8886
	2.792	0.86776			2.792	0.64956			2.456	0.87471			2.456	0.87919			2.456	0.88144			2.456	0.89881			2.464	0.8753
	2.8	0.86759			2.8	0.65077			2.464	0.88105			2.464	0.87689			2.464	0.88305			2.464	0.89797			2.472	0.89188
	2.808	0.85982			2.808	0.64656			2.472	0.88022			2.472	0.87952			2.472	0.88445			2.472	0.89535			2.48	0.88688
	2.816	0.86656			2.816	0.64633			2.48	0.88301			2.48	0.88246			2.48	0.88399			2.48	0.89678			2.488	0.87937
	2.824	0.87053			2.824	0.64825			2.488	0.88424			2.488	0.88044			2.488	0.89044			2.488	0.8948			2.496	0.88008
	2.832	0.86963			2.832	0.64418			2.496	0.88339			2.496	0.88279			2.496	0.89274			2.496	0.89722			2.504	0.88506
	2.84	0.87252			2.84	0.64333			2.504	0.88878			2.504	0.87814			2.504	0.8868			2.504	0.89716			2.512	0.88358
	2.848	0.86997			2.848	0.64377			2.512	0.88526			2.512	0.88098			2.512	0.89069			2.512	0.89837			2.52	0.88671
	2.856	0.87197			2.856	0.64342			2.52	0.88298			2.52	0.88709			2.52	0.89006			2.52	0.89738			2.528	0.89237
	2.864	0.87268			2.864	0.64166			2.528	0.88584			2.528	0.8812			2.528	0.89035			2.528	0.90143			2.536	0.90505
	2.872	0.8747			2.872	0.64047			2.536	0.88955			2.536	0.88923			2.536	0.8898			2.536	0.90136			2.544	0.88285
	2.88	0.87559			2.88	0.63778			2.544	0.88933			2.544	0.89027			2.544	0.89039			2.544	0.905			2.552	0.88582
	2.888	0.87297			2.888	0.63792			2.552	0.89252			2.552	0.88846			2.552	0.89574			2.552	0.90588			2.56	0.88684
	2.896	0.87437			2.896	0.63773			2.56	0.89741			2.56	0.88734			2.56	0.89129			2.56	0.90809			2.568	0.89126
	2.904	0.87277			2.904	0.63575			2.568	0.88556			2.568	0.88985			2.568	0.89244			2.568	0.90302			2.576	0.89124
	2.912	0.87313			2.912	0.6321			2.576	0.88771			2.576	0.88723			2.576	0.89639			2.576	0.91047			2.584	0.89085
	2.92	0.87996			2.92	0.63124			2.584	0.89054			2.584	0.88394			2.584	0.89581			2.584	0.90699			2.592	0.88936
	2.928	0.87183			2.928	0.63369			2.592	0.89558			2.592	0.89249			2.592	0.88891			2.592	0.90232			2.6	0.891
	2.936	0.8769			2.936	0.63103			2.6	0.89469			2.6	0.88936			2.6	0.89694			2.6	0.90731			2.608	0.89228
	2.944	0.88018			2.944	0.63627			2.608	0.89443			2.608	0.89038			2.608	0.89378			2.608	0.90469			2.616	0.89683
	2.952	0.8768			2.952	0.63305			2.616	0.89733			2.616	0.89212			2.616	0.89754			2.616	0.90563			2.624	0.8861
	2.96	0.87243			2.96	0.63387			2.624	0.89271			2.624	0.89271			2.624	0.89744			2.624	0.90905			2.632	0.89345
	2.968	0.87316			2.968	0.62882			2.632	0.88846			2.632	0.89052			2.632	0.89806			2.632	0.90756			2.64	0.88189
	2.976	0.87764			2.976	0.63054			2.64	0.89705			2.64	0.88748			2.64	0.89301			2.64	0.90673			2.648	0.88611
	2.984	0.87844			2.984	0.63128			2.648	0.89089			2.648	0.88734			2.648	0.89424			2.648	0.90723			2.656	0.89008
	2.992	0.87658			2.992	0.62448			2.656	0.88763			2.656	0.88487			2.656	0.89402			2.656	0.90395			2.664	0.89029
	3	0.87401			3	0.6315			2.664	0.8921			2.664	0.88652			2.664	0.89247			2.664	0.90489			2.672	0.89159
	3.008	0.87555			3.008	0.62926			2.672	0.89402			2.672	0.89058			2.672	0.8905			2.672	0.90351			2.68	0.88741
	3.016	0.87175			3.016	0.62771			2.68	0.88833			2.68	0.88832			2.68	0.89231			2.68	0.90648			2.688	0.88261
	3.024	0.87036			3.024	0.62777			2.688	0.88743			2.688	0.88778			2.688	0.89507			2.688	0.90874			2.696	0.87439
	3.032	0.87172			3.032	0.62486			2.696	0.89168			2.696	0.88255			2.696	0.89265			2.696	0.9037			2.704	0.88686
	3.04	0.87039			3.04	0.62972			2.704	0.88506			2.704	0.88521			2.704	0.88785			2.704	0.9047			2.712	0.88226
	3.048	0.87358			3.048	0.62698			2.712	0.8891			2.712	0.88119			2.712	0.88246			2.712	0.90358			2.72	0.87805
	3.056	0.87139			3.056	0.62722			2.72	0.88355			2.72	0.88214			2.72	0.88578			2.72	0.90022			2.728	0.87367
	3.064	0.86802			3.064	0.62788			2.728	0.88169			2.728	0.88113			2.728	0.88759			2.728	0.89758			2.736	0.88863
	3.072	0.87315			3.072	0.62864			2.736	0.89099			2.736	0.87836			2.736	0.88519			2.736	0.90181			2.744	0.87573
	3.08	0.86634			3.08	0.62837			2.744	0.88286			2.744	0.88212			2.744	0.88417			2.744	0.90204			2.752	0.88344
	3.088	0.86773			3.088	0.62299			2.752	0.88155			2.752	0.87442			2.752	0.8855			2.752	0.89837			2.76	0.88643
	3.096	0.86682			3.096	0.62608			2.76	0.87981			2.76	0.88024			2.76	0.8848			2.76	0.89655			2.768	0.88105
	3.104	0.86646			3.104	0.6274			2.768	0.87877			2.768	0.87833			2.768	0.88128			2.768	0.89811			2.776	0.88242
	3.112	0.86504			3.112	0.63056			2.776	0.88074			2.776	0.87951			2.776	0.88093			2.776	0.90021			2.784	0.88692
	3.12	0.8641			3.12	0.62771			2.784	0.88181			2.784	0.87623			2.784	0.87645			2.784	0.89356			2.792	0.88112
	3.128	0.86035			3.128	0.63106			2.792	0.88011			2.792	0.87504			2.792	0.88581			2.792	0.8945			2.8	0.87692
	3.136	0.86382			3.136	0.6271			2.8	0.87775			2.8	0.87939			2.8	0.88305			2.8	0.89907			2.808	0.87777
	3.144	0.86321			3.144	0.62696			2.808	0.88002			2.808	0.86928			2.808	0.88157			2.808	0.89159			2.816	0.88357
	3.152	0.86424			3.152	0.62488			2.816	0.87502			2.816	0.87658			2.816	0.87844			2.816	0.89281			2.824	0.87511
	3.16	0.86054			3.16	0.62681			2.824	0.87698			2.824	0.8769			2.824	0.87698			2.824	0.89098			2.832	0.87755
	3.168	0.8624			3.168	0.62635			2.832	0.87522			2.832	0.87602			2.832	0.87948			2.832	0.89766			2.84	0.87684
	3.176	0.86745			3.176	0.62254			2.84	0.8771			2.84	0.87172			2.84	0.87951			2.84	0.89325			2.848	0.87818
	3.184	0.86419			3.184	0.62372			2.848	0.87764			2.848	0.87829			2.848	0.87928			2.848	0.89116			2.856	0.87335
	3.192	0.8613			3.192	0.62769			2.856	0.87677			2.856	0.87489			2.856	0.87967			2.856	0.89288			2.864	0.88623
	3.2	0.85681			3.2	0.62732			2.864	0.87298			2.864	0.87306			2.864	0.88222			2.864	0.89313			2.872	0.88812
	3.208	0.86147			3.208	0.62727			2.872	0.87833			2.872	0.87628			2.872	0.87849			2.872	0.89361			2.88	0.88145
	3.216	0.86569			3.216	0.62303			2.88	0.87548			2.88	0.87206			2.88	0.87591			2.88	0.89505			2.888	0.8731
	3.224	0.86348			3.224	0.62682			2.888	0.87942			2.888	0.8758			2.888	0.88405			2.888	0.89771			2.896	0.87406
	3.232	0.86128			3.232	0.62364			2.896	0.87874			2.896	0.87253			2.896	0.88143			2.896	0.8962			2.904	0.87629
	3.24	0.8668			3.24	0.62083			2.904	0.87205			2.904	0.87823			2.904	0.88328			2.904	0.89348			2.912	0.87435
	3.248	0.8622			3.248	0.62051			2.912	0.87679			2.912	0.86942			2.912	0.88182			2.912	0.89328			2.92	0.88219
	3.256	0.86794			3.256	0.61865			2.92	0.8773			2.92	0.8735			2.92	0.87935			2.92	0.89575			2.928	0.86506
	3.264	0.85704			3.264	0.62026			2.928	0.88349			2.928	0.87632			2.928	0.88563			2.928	0.89254			2.936	0.88042
	3.272	0.85938			3.272	0.6184			2.936	0.88172			2.936	0.8766			2.936	0.88471			2.936	0.89315			2.944	0.8843
	3.28	0.8653			3.28	0.61893			2.944	0.88073			2.944	0.87607			2.944	0.88173			2.944	0.89594			2.952	0.88036
	3.288	0.86897			3.288	0.6146			2.952	0.87551			2.952	0.87625			2.952	0.88097			2.952	0.89708			2.96	0.87793
	3.296	0.86124			3.296	0.61721			2.96	0.88041			2.96	0.87774			2.96	0.88898			2.96	0.89472			2.968	0.88432
	3.304	0.86479			3.304	0.61293			2.968	0.88127			2.968	0.87642			2.968	0.88479			2.968	0.89685			2.976	0.88735
	3.312	0.85816			3.312	0.61426			2.976	0.88155			2.976	0.87741			2.976	0.88583			2.976	0.89417			2.984	0.8839
	3.32	0.86495			3.32	0.61513			2.984	0.87653			2.984	0.88664			2.984	0.88754			2.984	0.89694			2.992	0.88392
	3.328	0.86037			3.328	0.61761			2.992	0.88295			2.992	0.87597			2.992	0.88854			2.992	0.89732			3	0.89058
	3.336	0.86			3.336	0.60678			3	0.8824			3	0.88045			3	0.88672			3	0.8952			3.008	0.88219
	3.344	0.85856			3.344	0.61251			3.008	0.8876			3.008	0.87331			3.008	0.88676			3.008	0.8973			3.016	0.88781
	3.352	0.867			3.352	0.60997			3.016	0.89036			3.016	0.88316			3.016	0.88486			3.016	0.90493			3.024	0.88808
	3.36	0.86703			3.36	0.6093			3.024	0.88393			3.024	0.88163			3.024	0.88905			3.024	0.90244			3.032	0.87658
	3.368	0.85937			3.368	0.61079			3.032	0.88439			3.032	0.88359			3.032	0.88686			3.032	0.90212			3.04	0.88751
	3.376	0.86386			3.376	0.60574			3.04	0.88356			3.04	0.87917			3.04	0.8826			3.04	0.89668			3.048	0.88099
	3.384	0.86606			3.384	0.6084			3.048	0.88183			3.048	0.87634			3.048	0.8891			3.048	0.89502			3.056	0.88204
	3.392	0.86241			3.392	0.60588			3.056	0.88782			3.056	0.88037			3.056	0.88686			3.056	0.89118			3.064	0.87836
	3.4	0.86068			3.4	0.60636			3.064	0.88818			3.064	0.88068			3.064	0.88796			3.064	0.90223			3.072	0.87525
	3.408	0.86606			3.408	0.60613			3.072	0.88313			3.072	0.88378			3.072	0.88738			3.072	0.903			3.08	0.87885
	3.416	0.86603			3.416	0.60692			3.08	0.88474			3.08	0.88358			3.08	0.8886			3.08	0.90036			3.088	0.88082
	3.424	0.86395			3.424	0.60702			3.088	0.88343			3.088	0.87973			3.088	0.88681			3.088	0.89929			3.096	0.88561
	3.432	0.85622			3.432	0.60461			3.096	0.88421			3.096	0.87813			3.096	0.88353			3.096	0.89933			3.104	0.88048
	3.44	0.85809			3.44	0.60569			3.104	0.88185			3.104	0.88313			3.104	0.88453			3.104	0.89948			3.112	0.88405
	3.448	0.85805			3.448	0.60413			3.112	0.87945			3.112	0.88369			3.112	0.88923			3.112	0.89736			3.12	0.87955
	3.456	0.85854			3.456	0.60467			3.12	0.88175			3.12	0.87567			3.12	0.88636			3.12	0.89735			3.128	0.87916
	3.464	0.85409			3.464	0.6027			3.128	0.88048			3.128	0.8777			3.128	0.88433			3.128	0.89606			3.136	0.87162
	3.472	0.8635			3.472	0.60264			3.136	0.88535			3.136	0.88225			3.136	0.88579			3.136	0.90058			3.144	0.88558
	3.48	0.86802			3.48	0.60176			3.144	0.88355			3.144	0.8786			3.144	0.88605			3.144	0.89443			3.152	0.88372
	3.488	0.86045			3.488	0.60219			3.152	0.88215			3.152	0.87892			3.152	0.88639			3.152	0.89686			3.16	0.87694
	3.496	0.86142			3.496	0.59709			3.16	0.8814			3.16	0.87381			3.16	0.88039			3.16	0.89454			3.168	0.87334
	3.504	0.85704			3.504	0.60144			3.168	0.88068			3.168	0.87288			3.168	0.88621			3.168	0.89311			3.176	0.88883
	3.512	0.85959			3.512	0.60438			3.176	0.87825			3.176	0.87689			3.176	0.88046			3.176	0.89279			3.184	0.87424
	3.52	0.86219			3.52	0.60626			3.184	0.87512			3.184	0.87405			3.184	0.87744			3.184	0.89137			3.192	0.86522
	3.528	0.85394			3.528	0.60294			3.192	0.87418			3.192	0.87426			3.192	0.88026			3.192	0.88998			3.2	0.87146
	3.536	0.85677			3.536	0.60032			3.2	0.8746			3.2	0.87552			3.2	0.88233			3.2	0.88974			3.208	0.87375
	3.544	0.85361			3.544	0.59909			3.208	0.87739			3.208	0.86941			3.208	0.88153			3.208	0.89397			3.216	0.87629
	3.552	0.85717			3.552	0.601			3.216	0.87829			3.216	0.87792			3.216	0.88188			3.216	0.88944			3.224	0.86884
	3.56	0.85877			3.56	0.5969			3.224	0.87633			3.224	0.8728			3.224	0.87676			3.224	0.88962			3.232	0.86864
	3.568	0.85955			3.568	0.60027			3.232	0.87283			3.232	0.87504			3.232	0.88046			3.232	0.89524			3.24	0.87166
	3.576	0.85931			3.576	0.60008			3.24	0.87877			3.24	0.86963			3.24	0.88063			3.24	0.89416			3.248	0.86866
	3.584	0.84962			3.584	0.60392			3.248	0.87168			3.248	0.8689			3.248	0.87891			3.248	0.89642			3.256	0.87299
	3.592	0.85394			3.592	0.59971			3.256	0.87341			3.256	0.87385			3.256	0.87241			3.256	0.89115			3.264	0.87619
	3.6	0.85352			3.6	0.60013			3.264	0.87509			3.264	0.87248			3.264	0.87684			3.264	0.88912			3.272	0.86168
	3.608	0.8509			3.608	0.60179			3.272	0.88132			3.272	0.86996			3.272	0.87871			3.272	0.89168			3.28	0.87464
	3.616	0.85301			3.616	0.60001			3.28	0.87889			3.28	0.87059			3.28	0.87847			3.28	0.88951			3.288	0.88618
	3.624	0.84738			3.624	0.60132			3.288	0.87877			3.288	0.8708			3.288	0.87698			3.288	0.88596			3.296	0.86319
	3.632	0.85281			3.632	0.59874			3.296	0.87425			3.296	0.87132			3.296	0.87683			3.296	0.89264			3.304	0.87285
	3.64	0.85533			3.64	0.60078			3.304	0.87351			3.304	0.86927			3.304	0.87388			3.304	0.88823			3.312	0.87292
	3.648	0.85513			3.648	0.60061			3.312	0.87801			3.312	0.87092			3.312	0.87402			3.312	0.89198			3.32	0.86798
	3.656	0.85497			3.656	0.59842			3.32	0.87743			3.32	0.86981			3.32	0.88059			3.32	0.89141			3.328	0.86861
	3.664	0.85489			3.664	0.60056			3.328	0.87055			3.328	0.87325			3.328	0.87836			3.328	0.89034			3.336	0.8696
	3.672	0.85345			3.672	0.59779			3.336	0.87582			3.336	0.87704			3.336	0.87627			3.336	0.88916			3.344	0.8655
	3.68	0.85494			3.68	0.59619			3.344	0.87897			3.344	0.87199			3.344	0.87911			3.344	0.88872			3.352	0.87502
	3.688	0.85212			3.688	0.59905			3.352	0.8722			3.352	0.87487			3.352	0.88141			3.352	0.88896			3.36	0.87956
	3.696	0.85634			3.696	0.59398			3.36	0.87582			3.36	0.873			3.36	0.87991			3.36	0.89212			3.368	0.87299
	3.704	0.86056			3.704	0.59609			3.368	0.87651			3.368	0.87111			3.368	0.8785			3.368	0.89465			3.376	0.87575
	3.712	0.85526			3.712	0.59215			3.376	0.87501			3.376	0.87558			3.376	0.87616			3.376	0.89162			3.384	0.87828
	3.72	0.85491			3.72	0.5924			3.384	0.87908			3.384	0.87788			3.384	0.87869			3.384	0.89094			3.392	0.87183
	3.728	0.85438			3.728	0.59376			3.392	0.87066			3.392	0.8755			3.392	0.88182			3.392	0.89092			3.4	0.87853
	3.736	0.86322			3.736	0.59109			3.4	0.87989			3.4	0.87561			3.4	0.87982			3.4	0.89276			3.408	0.8683
	3.744	0.85304			3.744	0.59308			3.408	0.88007			3.408	0.87421			3.408	0.88221			3.408	0.89564			3.416	0.87768
	3.752	0.85234			3.752	0.59395			3.416	0.8751			3.416	0.8756			3.416	0.88365			3.416	0.89497			3.424	0.88009
	3.76	0.85373			3.76	0.58959			3.424	0.87653			3.424	0.87094			3.424	0.88171			3.424	0.89243			3.432	0.87838
	3.768	0.85455			3.768	0.58565			3.432	0.87641			3.432	0.87224			3.432	0.88458			3.432	0.89313			3.44	0.88478
	3.776	0.85545			3.776	0.58925			3.44	0.87778			3.44	0.87331			3.44	0.88349			3.44	0.89531			3.448	0.88162
	3.784	0.84967			3.784	0.59065			3.448	0.88232			3.448	0.88125			3.448	0.87825			3.448	0.89361			3.456	0.87421
	3.792	0.8534			3.792	0.58757			3.456	0.87056			3.456	0.87216			3.456	0.88003			3.456	0.89251			3.464	0.86169
	3.8	0.85273			3.8	0.58538			3.464	0.88143			3.464	0.8778			3.464	0.87942			3.464	0.89461			3.472	0.87898
	3.808	0.84875			3.808	0.58404			3.472	0.87528			3.472	0.87561			3.472	0.88206			3.472	0.89227			3.48	0.87312
	3.816	0.85608			3.816	0.58893			3.48	0.87889			3.48	0.87348			3.48	0.87986			3.48	0.89359			3.488	0.86649
	3.824	0.85407			3.824	0.58871			3.488	0.88054			3.488	0.87192			3.488	0.87927			3.488	0.89028			3.496	0.87035
	3.832	0.85205			3.832	0.58425			3.496	0.87322			3.496	0.87252			3.496	0.88181			3.496	0.8955			3.504	0.88373
	3.84	0.85384			3.84	0.58562			3.504	0.87813			3.504	0.87488			3.504	0.87589			3.504	0.89395			3.512	0.87809
	3.848	0.85107			3.848	0.58454			3.512	0.87888			3.512	0.87765			3.512	0.87804			3.512	0.894			3.52	0.87353
	3.856	0.85395			3.856	0.58394			3.52	0.87568			3.52	0.87669			3.52	0.87982			3.52	0.89172			3.528	0.88438
	3.864	0.84863			3.864	0.58266			3.528	0.87817			3.528	0.87787			3.528	0.87763			3.528	0.89402			3.536	0.87075
	3.872	0.85221			3.872	0.58436			3.536	0.87676			3.536	0.87303			3.536	0.87903			3.536	0.89013			3.544	0.8641
	3.88	0.84978			3.88	0.58359			3.544	0.88231			3.544	0.86833			3.544	0.87933			3.544	0.89158			3.552	0.86682
	3.888	0.85776			3.888	0.57869			3.552	0.87556			3.552	0.87542			3.552	0.88664			3.552	0.89372			3.56	0.87247
	3.896	0.8506			3.896	0.583			3.56	0.87458			3.56	0.87832			3.56	0.87704			3.56	0.88854			3.568	0.87255
	3.904	0.85254			3.904	0.58063			3.568	0.87747			3.568	0.87302			3.568	0.87458			3.568	0.88952			3.576	0.86943
	3.912	0.84654			3.912	0.58202			3.576	0.87709			3.576	0.87107			3.576	0.87294			3.576	0.89162			3.584	0.8804
	3.92	0.85919			3.92	0.57719			3.584	0.87281			3.584	0.87319			3.584	0.87985			3.584	0.88952			3.592	0.87322
	3.928	0.85226			3.928	0.58108			3.592	0.88202			3.592	0.87476			3.592	0.87905			3.592	0.88892			3.6	0.87132
	3.936	0.84826			3.936	0.5766			3.6	0.87102			3.6	0.86878			3.6	0.87806			3.6	0.88931			3.608	0.88203
	3.944	0.84699			3.944	0.57959			3.608	0.87236			3.608	0.86814			3.608	0.87803			3.608	0.89133			3.616	0.85701
	3.952	0.84758			3.952	0.57881			3.616	0.87261			3.616	0.87455			3.616	0.87925			3.616	0.89035			3.624	0.87891
	3.96	0.85049			3.96	0.57798			3.624	0.87253			3.624	0.8698			3.624	0.87699			3.624	0.88671			3.632	0.86925
	3.968	0.85029			3.968	0.58068			3.632	0.87335			3.632	0.87222			3.632	0.8762			3.632	0.8839			3.64	0.87377
	3.976	0.84802			3.976	0.57889			3.64	0.87536			3.64	0.87081			3.64	0.87364			3.64	0.89183			3.648	0.87944
	3.984	0.8531			3.984	0.57819			3.648	0.87483			3.648	0.87094			3.648	0.87208			3.648	0.8903			3.656	0.87294
	3.992	0.85287			3.992	0.57724			3.656	0.87142			3.656	0.87392			3.656	0.87687			3.656	0.88865			3.664	0.86018
	4	0.85182			4	0.57825			3.664	0.87522			3.664	0.86743			3.664	0.87703			3.664	0.89229			3.672	0.8723
	4.008	0.85046			4.008	0.57717			3.672	0.872			3.672	0.86343			3.672	0.8738			3.672	0.88659			3.68	0.86562
	4.016	0.84513			4.016	0.57831			3.68	0.86964			3.68	0.86612			3.68	0.87777			3.68	0.89008			3.688	0.88368
	4.024	0.84785			4.024	0.57788			3.688	0.87535			3.688	0.86877			3.688	0.87613			3.688	0.89171			3.696	0.86985
	4.032	0.85122			4.032	0.57912			3.696	0.87117			3.696	0.87071			3.696	0.8776			3.696	0.88741			3.704	0.86676
	4.04	0.85176			4.04	0.58187			3.704	0.86991			3.704	0.8684			3.704	0.88084			3.704	0.889			3.712	0.87147
	4.048	0.84606			4.048	0.57715			3.712	0.8715			3.712	0.8677			3.712	0.87888			3.712	0.88786			3.72	0.8721
	4.056	0.84312			4.056	0.57259			3.72	0.87352			3.72	0.86882			3.72	0.87157			3.72	0.88559			3.728	0.87263
	4.064	0.84498			4.064	0.57743			3.728	0.87596			3.728	0.86898			3.728	0.87275			3.728	0.89222			3.736	0.86333
	4.072	0.84983			4.072	0.57476			3.736	0.87022			3.736	0.86731			3.736	0.87167			3.736	0.89309			3.744	0.85724
	4.08	0.84535			4.08	0.57573			3.744	0.87016			3.744	0.86816			3.744	0.8802			3.744	0.88478			3.752	0.87442
	4.088	0.84918			4.088	0.57444			3.752	0.86662			3.752	0.86503			3.752	0.87998			3.752	0.88758			3.76	0.87369
	4.096	0.85253			4.096	0.57325			3.76	0.87241			3.76	0.86441			3.76	0.88022			3.76	0.8827			3.768	0.86981
	4.104	0.84651			4.104	0.57315			3.768	0.87243			3.768	0.86671			3.768	0.87368			3.768	0.88356			3.776	0.86562
	4.112	0.84476			4.112	0.57271			3.776	0.87372			3.776	0.868			3.776	0.87609			3.776	0.88876			3.784	0.868
	4.12	0.84857			4.12	0.57522			3.784	0.86879			3.784	0.86896			3.784	0.87317			3.784	0.88575			3.792	0.87173
	4.128	0.84836			4.128	0.57043			3.792	0.87365			3.792	0.87171			3.792	0.87601			3.792	0.88751			3.8	0.86262
	4.136	0.84577			4.136	0.57003			3.8	0.87332			3.8	0.86704			3.8	0.87413			3.8	0.88519			3.808	0.87051
	4.144	0.83752			4.144	0.56929			3.808	0.87259			3.808	0.86717			3.808	0.8745			3.808	0.88416			3.816	0.87189
	4.152	0.8437			4.152	0.56793			3.816	0.87337			3.816	0.86668			3.816	0.8747			3.816	0.88755			3.824	0.86356
	4.16	0.84685			4.16	0.56929			3.824	0.87136			3.824	0.86809			3.824	0.87452			3.824	0.88603			3.832	0.8744
	4.168	0.84756			4.168	0.57371			3.832	0.87408			3.832	0.87191			3.832	0.87465			3.832	0.8867			3.84	0.87208
	4.176	0.84599			4.176	0.57013			3.84	0.87301			3.84	0.87009			3.84	0.86838			3.84	0.88984			3.848	0.86772
	4.184	0.84262			4.184	0.56981			3.848	0.8696			3.848	0.86671			3.848	0.87166			3.848	0.88566			3.856	0.8685
	4.192	0.84395			4.192	0.57086			3.856	0.86783			3.856	0.86056			3.856	0.87681			3.856	0.88459			3.864	0.87443
	4.2	0.84765			4.2	0.56698			3.864	0.86934			3.864	0.86771			3.864	0.87181			3.864	0.88417			3.872	0.87521
	4.208	0.84546			4.208	0.56908			3.872	0.87389			3.872	0.86813			3.872	0.87635			3.872	0.88361			3.88	0.87658
	4.216	0.84876			4.216	0.56698			3.88	0.87312			3.88	0.87141			3.88	0.87577			3.88	0.88737			3.888	0.87596
	4.224	0.84904			4.224	0.56577			3.888	0.87194			3.888	0.87003			3.888	0.87973			3.888	0.88402			3.896	0.85837
	4.232	0.84769			4.232	0.56417			3.896	0.87517			3.896	0.86827			3.896	0.87677			3.896	0.89169			3.904	0.86642
	4.24	0.8475			4.24	0.56857			3.904	0.87712			3.904	0.86985			3.904	0.87318			3.904	0.88793			3.912	0.87256
	4.248	0.84435			4.248	0.56369			3.912	0.87419			3.912	0.86792			3.912	0.87812			3.912	0.88393			3.92	0.866
	4.256	0.8437			4.256	0.56783			3.92	0.87618			3.92	0.87159			3.92	0.86932			3.92	0.88652			3.928	0.87392
	4.264	0.8432			4.264	0.56112			3.928	0.87123			3.928	0.87114			3.928	0.86963			3.928	0.88827			3.936	0.86815
	4.272	0.84385			4.272	0.56396			3.936	0.87338			3.936	0.86794			3.936	0.87038			3.936	0.88542			3.944	0.86894
	4.28	0.84465			4.28	0.5629			3.944	0.87442			3.944	0.86574			3.944	0.87603			3.944	0.88635			3.952	0.86154
	4.288	0.84594			4.288	0.56096			3.952	0.87335			3.952	0.86949			3.952	0.87657			3.952	0.8935			3.96	0.87648
	4.296	0.84582			4.296	0.56418			3.96	0.87274			3.96	0.86965			3.96	0.87364			3.96	0.89177			3.968	0.86983
	4.304	0.84184			4.304	0.56389			3.968	0.87377			3.968	0.8662			3.968	0.87789			3.968	0.88602			3.976	0.86762
	4.312	0.84087			4.312	0.56415			3.976	0.87192			3.976	0.86735			3.976	0.87649			3.976	0.88712			3.984	0.8591
	4.32	0.84601			4.32	0.56031			3.984	0.87007			3.984	0.86912			3.984	0.87081			3.984	0.88735			3.992	0.87707
	4.328	0.84485			4.328	0.56149			3.992	0.86988			3.992	0.87451			3.992	0.87637			3.992	0.88804			4	0.87665
	4.336	0.84553			4.336	0.56055			4	0.87562			4	0.86741			4	0.87104			4	0.88428			4.008	0.85874
	4.344	0.84174			4.344	0.56108			4.008	0.87089			4.008	0.86802			4.008	0.87125			4.008	0.88479			4.016	0.85619
	4.352	0.83843			4.352	0.56253			4.016	0.86782			4.016	0.87368			4.016	0.87148			4.016	0.88431			4.024	0.87099
	4.36	0.84152			4.36	0.55958			4.024	0.87004			4.024	0.87034			4.024	0.87261			4.024	0.88461			4.032	0.87004
	4.368	0.84671			4.368	0.5601			4.032	0.87259			4.032	0.87128			4.032	0.8749			4.032	0.88541			4.04	0.85662
	4.376	0.83909			4.376	0.56101			4.04	0.87178			4.04	0.86553			4.04	0.87435			4.04	0.88732			4.048	0.86052
	4.384	0.84079			4.384	0.56049			4.048	0.87718			4.048	0.86561			4.048	0.87678			4.048	0.88467			4.056	0.85851
	4.392	0.84585			4.392	0.55969			4.056	0.87146			4.056	0.86646			4.056	0.8712			4.056	0.88455			4.064	0.86238
	4.4	0.83942			4.4	0.55667			4.064	0.8715			4.064	0.86814			4.064	0.87234			4.064	0.88457			4.072	0.85798
	4.408	0.8428			4.408	0.56165			4.072	0.87008			4.072	0.8727			4.072	0.87472			4.072	0.88497			4.08	0.86643
	4.416	0.83919			4.416	0.55666			4.08	0.86963			4.08	0.86824			4.08	0.87386			4.08	0.88559			4.088	0.87254
	4.424	0.83761			4.424	0.55744			4.088	0.8664			4.088	0.86976			4.088	0.87481			4.088	0.88624			4.096	0.86764
	4.432	0.83967			4.432	0.55654			4.096	0.86928			4.096	0.86839			4.096	0.87059			4.096	0.88398			4.104	0.86394
	4.44	0.83861			4.44	0.55941			4.104	0.86927			4.104	0.86823			4.104	0.87642			4.104	0.88467			4.112	0.86319
	4.448	0.84153			4.448	0.559			4.112	0.86865			4.112	0.86797			4.112	0.87471			4.112	0.88289			4.12	0.88394
	4.456	0.84223			4.456	0.55215			4.12	0.86713			4.12	0.86125			4.12	0.87127			4.12	0.88332			4.128	0.86675
	4.464	0.84248			4.464	0.55561			4.128	0.8663			4.128	0.86741			4.128	0.87418			4.128	0.88539			4.136	0.86959
	4.472	0.83862			4.472	0.55599			4.136	0.86966			4.136	0.86486			4.136	0.87188			4.136	0.8806			4.144	0.87818
	4.48	0.84429			4.48	0.55507			4.144	0.86735			4.144	0.8669			4.144	0.87322			4.144	0.88292			4.152	0.87002
	4.488	0.83461			4.488	0.55453			4.152	0.86958			4.152	0.86865			4.152	0.87122			4.152	0.88273			4.16	0.87443
	4.496	0.83972			4.496	0.55619			4.16	0.87044			4.16	0.86744			4.16	0.87387			4.16	0.88233			4.168	0.86759
	4.504	0.84183			4.504	0.55151			4.168	0.86993			4.168	0.8641			4.168	0.87461			4.168	0.87924			4.176	0.85948
	4.512	0.84012			4.512	0.55517			4.176	0.86956			4.176	0.86749			4.176	0.87595			4.176	0.87958			4.184	0.84973
	4.52	0.83555			4.52	0.55322			4.184	0.86883			4.184	0.86746			4.184	0.87037			4.184	0.88121			4.192	0.86395
	4.528	0.84079			4.528	0.55579			4.192	0.87143			4.192	0.86523			4.192	0.8751			4.192	0.88334			4.2	0.85514
	4.536	0.83864			4.536	0.55201			4.2	0.8663			4.2	0.86199			4.2	0.87301			4.2	0.88297			4.208	0.8607
	4.544	0.84562			4.544	0.55137			4.208	0.8672			4.208	0.86361			4.208	0.87067			4.208	0.88432			4.216	0.86825
	4.552	0.83647			4.552	0.55231			4.216	0.86601			4.216	0.86925			4.216	0.87216			4.216	0.88436			4.224	0.86089
	4.56	0.84711			4.56	0.54946			4.224	0.86832			4.224	0.86201			4.224	0.86878			4.224	0.88212			4.232	0.86714
	4.568	0.83881			4.568	0.55205			4.232	0.86527			4.232	0.86544			4.232	0.8715			4.232	0.88319			4.24	0.86695
	4.576	0.83899			4.576	0.551			4.24	0.8663			4.24	0.86745			4.24	0.87069			4.24	0.88537			4.248	0.86267
	4.584	0.83952			4.584	0.54864			4.248	0.86627			4.248	0.86787			4.248	0.8728			4.248	0.88265			4.256	0.85978
	4.592	0.84019			4.592	0.5465			4.256	0.86832			4.256	0.86023			4.256	0.87321			4.256	0.88113			4.264	0.86692
	4.6	0.83604			4.6	0.55035			4.264	0.86825			4.264	0.86454			4.264	0.87227			4.264	0.88094			4.272	0.86752
	4.608	0.83757			4.608	0.54899			4.272	0.86847			4.272	0.86651			4.272	0.87152			4.272	0.87752			4.28	0.86796
	4.616	0.83785			4.616	0.54588			4.28	0.86757			4.28	0.86474			4.28	0.86839			4.28	0.87797			4.288	0.8632
	4.624	0.83711			4.624	0.54996			4.288	0.86789			4.288	0.86522			4.288	0.86941			4.288	0.87945			4.296	0.86854
	4.632	0.83176			4.632	0.54752			4.296	0.86481			4.296	0.86731			4.296	0.87238			4.296	0.8824			4.304	0.86852
	4.64	0.84048			4.64	0.54976			4.304	0.87628			4.304	0.86308			4.304	0.87144			4.304	0.88004			4.312	0.86879
	4.648	0.83748			4.648	0.54855			4.312	0.86421			4.312	0.86237			4.312	0.8711			4.312	0.88321			4.32	0.86935
	4.656	0.83482			4.656	0.54958			4.32	0.86738			4.32	0.86431			4.32	0.86859			4.32	0.87764			4.328	0.85819
	4.664	0.83653			4.664	0.5465			4.328	0.87163			4.328	0.86376			4.328	0.87092			4.328	0.88123			4.336	0.86146
	4.672	0.84338			4.672	0.54668			4.336	0.86918			4.336	0.85868			4.336	0.87364			4.336	0.88249			4.344	0.86895
	4.68	0.8394			4.68	0.54411			4.344	0.86741			4.344	0.8615			4.344	0.87211			4.344	0.87899			4.352	0.86428
	4.688	0.83784			4.688	0.54303			4.352	0.86552			4.352	0.85931			4.352	0.86858			4.352	0.87932			4.36	0.87283
	4.696	0.83429			4.696	0.54609			4.36	0.86723			4.36	0.86194			4.36	0.87146			4.36	0.87998			4.368	0.85563
	4.704	0.83105			4.704	0.54445			4.368	0.86518			4.368	0.86152			4.368	0.87116			4.368	0.87765			4.376	0.85479
	4.712	0.83568			4.712	0.54644			4.376	0.8659			4.376	0.86167			4.376	0.87026			4.376	0.87829			4.384	0.86336
	4.72	0.83499			4.72	0.54691			4.384	0.86504			4.384	0.86006			4.384	0.86656			4.384	0.88322			4.392	0.85847
	4.728	0.83312			4.728	0.54189			4.392	0.86444			4.392	0.86163			4.392	0.86703			4.392	0.879			4.4	0.85107
	4.736	0.83523			4.736	0.54717			4.4	0.86619			4.4	0.85987			4.4	0.8686			4.4	0.88073			4.408	0.86307
	4.744	0.83807			4.744	0.54529			4.408	0.86555			4.408	0.86297			4.408	0.87001			4.408	0.88442			4.416	0.85812
	4.752	0.83498			4.752	0.5425			4.416	0.86821			4.416	0.8636			4.416	0.87131			4.416	0.87618			4.424	0.85864
	4.76	0.83074			4.76	0.54425			4.424	0.86687			4.424	0.86089			4.424	0.8669			4.424	0.88129			4.432	0.85834
	4.768	0.83628			4.768	0.54252			4.432	0.86629			4.432	0.86157			4.432	0.86883			4.432	0.88064			4.44	0.86398
	4.776	0.83318			4.776	0.54319			4.44	0.87142			4.44	0.86409			4.44	0.86758			4.44	0.88053			4.448	0.86541
	4.784	0.83795			4.784	0.53982			4.448	0.86435			4.448	0.86184			4.448	0.86768			4.448	0.87936			4.456	0.85353
	4.792	0.83508			4.792	0.54219			4.456	0.86635			4.456	0.86098			4.456	0.87015			4.456	0.88538			4.464	0.86651
	4.8	0.83285			4.8	0.54118			4.464	0.86501			4.464	0.86478			4.464	0.87056			4.464	0.88062			4.472	0.86849
	4.808	0.83412			4.808	0.54397			4.472	0.87091			4.472	0.86477			4.472	0.87172			4.472	0.88131			4.48	0.86661
	4.816	0.83778			4.816	0.54187			4.48	0.86455			4.48	0.8643			4.48	0.86776			4.48	0.88083			4.488	0.8723
	4.824	0.8353			4.824	0.54413			4.488	0.8609			4.488	0.86384			4.488	0.87059			4.488	0.87686			4.496	0.8535
	4.832	0.83713			4.832	0.54155			4.496	0.86308			4.496	0.86299			4.496	0.87319			4.496	0.88072			4.504	0.85995
	4.84	0.83323			4.84	0.54314			4.504	0.86667			4.504	0.86787			4.504	0.86669			4.504	0.87989			4.512	0.86448
	4.848	0.83232			4.848	0.53594			4.512	0.86209			4.512	0.86095			4.512	0.87119			4.512	0.87889			4.52	0.86079
	4.856	0.83451			4.856	0.53973			4.52	0.8726			4.52	0.86284			4.52	0.86843			4.52	0.88434			4.528	0.87078
	4.864	0.83867			4.864	0.53745			4.528	0.86655			4.528	0.86591			4.528	0.87421			4.528	0.88831			4.536	0.86281
	4.872	0.83766			4.872	0.53571			4.536	0.87211			4.536	0.86145			4.536	0.87318			4.536	0.87813			4.544	0.86236
	4.88	0.83352			4.88	0.53779			4.544	0.86212			4.544	0.86205			4.544	0.87009			4.544	0.88046			4.552	0.87045
	4.888	0.83184			4.888	0.5386			4.552	0.86784			4.552	0.86372			4.552	0.86355			4.552	0.87877			4.56	0.85961
	4.896	0.8389			4.896	0.53768			4.56	0.86742			4.56	0.86598			4.56	0.87154			4.56	0.87712			4.568	0.86185
	4.904	0.83294			4.904	0.53683			4.568	0.87086			4.568	0.86109			4.568	0.87356			4.568	0.88051			4.576	0.86467
	4.912	0.83393			4.912	0.53874			4.576	0.86994			4.576	0.86203			4.576	0.86646			4.576	0.88338			4.584	0.86119
	4.92	0.83083			4.92	0.53424			4.584	0.86796			4.584	0.86254			4.584	0.86948			4.584	0.88176			4.592	0.85234
	4.928	0.83494			4.928	0.53517			4.592	0.86621			4.592	0.86697			4.592	0.86539			4.592	0.87829			4.6	0.85455
	4.936	0.83199			4.936	0.53345			4.6	0.86627			4.6	0.86287			4.6	0.86717			4.6	0.88063			4.608	0.86589
	4.944	0.82957			4.944	0.5369			4.608	0.86926			4.608	0.86193			4.608	0.8643			4.608	0.87678			4.616	0.85955
	4.952	0.83693			4.952	0.53373			4.616	0.86437			4.616	0.86611			4.616	0.87111			4.616	0.87413			4.624	0.87007
	4.96	0.83252			4.96	0.53204			4.624	0.86818			4.624	0.85921			4.624	0.86942			4.624	0.88166			4.632	0.86092
	4.968	0.83205			4.968	0.52962			4.632	0.86225			4.632	0.86116			4.632	0.87034			4.632	0.87838			4.64	0.85201
	4.976	0.83526			4.976	0.53575			4.64	0.86285			4.64	0.85573			4.64	0.86915			4.64	0.87994			4.648	0.86167
	4.984	0.83094			4.984	0.5334			4.648	0.86149			4.648	0.8634			4.648	0.86935			4.648	0.87697			4.656	0.87157
	4.992	0.8377			4.992	0.53186			4.656	0.85619			4.656	0.85759			4.656	0.86853			4.656	0.87525			4.664	0.86196
	5	0.82891			5	0.5301			4.664	0.86581			4.664	0.86313			4.664	0.86535			4.664	0.87745			4.672	0.86633
	5.008	0.82909			5.008	0.53113			4.672	0.86856			4.672	0.86282			4.672	0.87099			4.672	0.87881			4.68	0.85063
	5.016	0.8328			5.016	0.53273			4.68	0.8628			4.68	0.86055			4.68	0.86607			4.68	0.87844			4.688	0.84376
	5.024	0.83028			5.024	0.53267			4.688	0.86746			4.688	0.86094			4.688	0.86704			4.688	0.87601			4.696	0.86485
	5.032	0.8282			5.032	0.53086			4.696	0.86807			4.696	0.86144			4.696	0.86845			4.696	0.87965			4.704	0.86596
	5.04	0.83315			5.04	0.52958			4.704	0.86165			4.704	0.86421			4.704	0.8663			4.704	0.87615			4.712	0.86631
	5.048	0.83304			5.048	0.52784			4.712	0.86336			4.712	0.8599			4.712	0.86865			4.712	0.87754			4.72	0.85227
	5.056	0.83			5.056	0.52834			4.72	0.8644			4.72	0.86037			4.72	0.86989			4.72	0.87837			4.728	0.86217
	5.064	0.82721			5.064	0.53054			4.728	0.86288			4.728	0.86397			4.728	0.86452			4.728	0.87907			4.736	0.8553
	5.072	0.83272			5.072	0.52887			4.736	0.86312			4.736	0.85794			4.736	0.86649			4.736	0.87937			4.744	0.85405
	5.08	0.83062			5.08	0.52675			4.744	0.86001			4.744	0.85853			4.744	0.86368			4.744	0.87953			4.752	0.85992
	5.088	0.82692			5.088	0.52337			4.752	0.86589			4.752	0.85492			4.752	0.86907			4.752	0.87779			4.76	0.85085
	5.096	0.82855			5.096	0.52961			4.76	0.85989			4.76	0.86035			4.76	0.86443			4.76	0.87787			4.768	0.86198
	5.104	0.82655			5.104	0.52741			4.768	0.85998			4.768	0.85911			4.768	0.86429			4.768	0.87636			4.776	0.8458
	5.112	0.82216			5.112	0.52366			4.776	0.86593			4.776	0.85727			4.776	0.86901			4.776	0.88003			4.784	0.85199
	5.12	0.83511			5.12	0.5275			4.784	0.86118			4.784	0.85732			4.784	0.86499			4.784	0.8756			4.792	0.85946
	5.128	0.83032			5.128	0.52532			4.792	0.8655			4.792	0.85941			4.792	0.86403			4.792	0.87058			4.8	0.85486
	5.136	0.83541			5.136	0.52956			4.8	0.86282			4.8	0.85951			4.8	0.86835			4.8	0.87364			4.808	0.86034
	5.144	0.82948			5.144	0.525			4.808	0.86065			4.808	0.85506			4.808	0.86588			4.808	0.87454			4.816	0.85775
	5.152	0.83024			5.152	0.52694			4.816	0.86181			4.816	0.85941			4.816	0.86616			4.816	0.88038			4.824	0.85932
	5.16	0.82821			5.16	0.52563			4.824	0.85872			4.824	0.85343			4.824	0.8643			4.824	0.87554			4.832	0.86627
	5.168	0.82782			5.168	0.52629			4.832	0.86294			4.832	0.85686			4.832	0.86508			4.832	0.87375			4.84	0.85816
	5.176	0.83125			5.176	0.52484			4.84	0.86431			4.84	0.856			4.84	0.86269			4.84	0.87545			4.848	0.846
	5.184	0.81994			5.184	0.52489			4.848	0.86193			4.848	0.85408			4.848	0.86479			4.848	0.87747			4.856	0.85831
	5.192	0.82819			5.192	0.52823			4.856	0.85947			4.856	0.85992			4.856	0.86163			4.856	0.87374			4.864	0.85514
	5.2	0.8217			5.2	0.52186			4.864	0.86342			4.864	0.85331			4.864	0.86501			4.864	0.87676			4.872	0.85014
	5.208	0.82573			5.208	0.52434			4.872	0.8621			4.872	0.85663			4.872	0.86186			4.872	0.87036			4.88	0.85239
	5.216	0.83055			5.216	0.52411			4.88	0.85774			4.88	0.85738			4.88	0.86437			4.88	0.87389			4.888	0.85783
	5.224	0.82225			5.224	0.52518			4.888	0.86412			4.888	0.86075			4.888	0.86605			4.888	0.87232			4.896	0.85319
	5.232	0.82716			5.232	0.5235			4.896	0.86105			4.896	0.85829			4.896	0.8647			4.896	0.87427			4.904	0.86204
	5.24	0.82569			5.24	0.52199			4.904	0.86005			4.904	0.85902			4.904	0.86671			4.904	0.87596			4.912	0.85275
	5.248	0.82805			5.248	0.52766			4.912	0.86336			4.912	0.85859			4.912	0.86854			4.912	0.87344			4.92	0.86415
	5.256	0.82404			5.256	0.52037			4.92	0.86245			4.92	0.85769			4.92	0.86455			4.92	0.87544			4.928	0.8578
	5.264	0.8274			5.264	0.52251			4.928	0.86499			4.928	0.85981			4.928	0.86135			4.928	0.87399			4.936	0.85008
	5.272	0.82735			5.272	0.52103			4.936	0.86544			4.936	0.86122			4.936	0.86765			4.936	0.87621			4.944	0.85583
	5.28	0.83049			5.28	0.52296			4.944	0.86228			4.944	0.8564			4.944	0.86044			4.944	0.8755			4.952	0.85387
	5.288	0.8277			5.288	0.51823			4.952	0.86426			4.952	0.85972			4.952	0.86188			4.952	0.87446			4.96	0.85719
	5.296	0.82756			5.296	0.52151			4.96	0.86098			4.96	0.85634			4.96	0.86661			4.96	0.87476			4.968	0.85313
	5.304	0.82968			5.304	0.51963			4.968	0.86057			4.968	0.85588			4.968	0.86166			4.968	0.8805			4.976	0.85594
	5.312	0.82442			5.312	0.51879			4.976	0.86443			4.976	0.85823			4.976	0.86687			4.976	0.87747			4.984	0.86858
	5.32	0.8258			5.32	0.52415			4.984	0.85885			4.984	0.86137			4.984	0.86912			4.984	0.87678			4.992	0.85347
	5.328	0.82037			5.328	0.51888			4.992	0.85834			4.992	0.85982			4.992	0.86572			4.992	0.87881			5	0.85513
	5.336	0.82447			5.336	0.51891			5	0.86171			5	0.86094			5	0.8643			5	0.87619			5.008	0.86027
	5.344	0.83004			5.344	0.51807			5.008	0.8671			5.008	0.86007			5.008	0.87083			5.008	0.8769			5.016	0.86094
	5.352	0.82834			5.352	0.52207			5.016	0.86554			5.016	0.86247			5.016	0.86792			5.016	0.88067			5.024	0.85446
	5.36	0.8254			5.36	0.5191			5.024	0.86357			5.024	0.85458			5.024	0.86546			5.024	0.87777			5.032	0.86172
	5.368	0.83063			5.368	0.51953			5.032	0.85934			5.032	0.86088			5.032	0.86569			5.032	0.87521			5.04	0.86287
	5.376	0.82647			5.376	0.51795			5.04	0.86337			5.04	0.85948			5.04	0.87178			5.04	0.8741			5.048	0.85858
	5.384	0.82899			5.384	0.51858			5.048	0.8588			5.048	0.85891			5.048	0.86932			5.048	0.87718			5.056	0.85195
	5.392	0.82316			5.392	0.51443			5.056	0.86887			5.056	0.86001			5.056	0.86274			5.056	0.87314			5.064	0.85915
	5.4	0.81962			5.4	0.5154			5.064	0.86228			5.064	0.85567			5.064	0.86551			5.064	0.87334			5.072	0.84953
	5.408	0.82967			5.408	0.51456			5.072	0.861			5.072	0.8571			5.072	0.86449			5.072	0.87543			5.08	0.86008
	5.416	0.82502			5.416	0.51374			5.08	0.86498			5.08	0.85565			5.08	0.86538			5.08	0.87462			5.088	0.84824
	5.424	0.82628			5.424	0.5115			5.088	0.85984			5.088	0.85255			5.088	0.86615			5.088	0.87553			5.096	0.85245
	5.432	0.8274			5.432	0.5173			5.096	0.86436			5.096	0.85609			5.096	0.86335			5.096	0.87953			5.104	0.85188
	5.44	0.8226			5.44	0.51557			5.104	0.86763			5.104	0.86039			5.104	0.85816			5.104	0.87338			5.112	0.84746
	5.448	0.82933			5.448	0.51281			5.112	0.85897			5.112	0.85646			5.112	0.86319			5.112	0.86971			5.12	0.85375
	5.456	0.82187			5.456	0.51314			5.12	0.86089			5.12	0.85768			5.12	0.86762			5.12	0.87835			5.128	0.85021
	5.464	0.82356			5.464	0.51381			5.128	0.8606			5.128	0.8539			5.128	0.86168			5.128	0.87582			5.136	0.85055
	5.472	0.82541			5.472	0.51043			5.136	0.85818			5.136	0.8546			5.136	0.86472			5.136	0.87277			5.144	0.84789
	5.48	0.8258			5.48	0.50977			5.144	0.8577			5.144	0.85325			5.144	0.86204			5.144	0.87626			5.152	0.86185
	5.488	0.82558			5.488	0.5113			5.152	0.862			5.152	0.85473			5.152	0.86201			5.152	0.8729			5.16	0.86973
	5.496	0.8259			5.496	0.51271			5.16	0.86166			5.16	0.85432			5.16	0.86304			5.16	0.8722			5.168	0.84357
	5.504	0.82086			5.504	0.51577			5.168	0.85895			5.168	0.85729			5.168	0.86179			5.168	0.86989			5.176	0.84995
	5.512	0.82524			5.512	0.51403			5.176	0.85987			5.176	0.85554			5.176	0.85747			5.176	0.87332			5.184	0.85339
	5.52	0.8239			5.52	0.51078			5.184	0.86014			5.184	0.85541			5.184	0.8598			5.184	0.87368			5.192	0.85055
	5.528	0.82492			5.528	0.51292			5.192	0.8609			5.192	0.85139			5.192	0.86372			5.192	0.86836			5.2	0.85442
	5.536	0.82049			5.536	0.51121			5.2	0.85144			5.2	0.85331			5.2	0.86318			5.2	0.86705			5.208	0.86018
	5.544	0.81608			5.544	0.50856			5.208	0.8565			5.208	0.85676			5.208	0.85612			5.208	0.87008			5.216	0.83992
	5.552	0.81795			5.552	0.50663			5.216	0.8567			5.216	0.85181			5.216	0.86318			5.216	0.87092			5.224	0.85367
	5.56	0.82343			5.56	0.50932			5.224	0.857			5.224	0.85433			5.224	0.86211			5.224	0.86964			5.232	0.85551
	5.568	0.81975			5.568	0.51046			5.232	0.85602			5.232	0.84491			5.232	0.86576			5.232	0.86909			5.24	0.85768
	5.576	0.82077			5.576	0.51237			5.24	0.85584			5.24	0.85495			5.24	0.85761			5.24	0.87136			5.248	0.85273
	5.584	0.82509			5.584	0.5105			5.248	0.85387			5.248	0.85278			5.248	0.86192			5.248	0.87434			5.256	0.85166
	5.592	0.81581			5.592	0.50863			5.256	0.86028			5.256	0.85256			5.256	0.86029			5.256	0.8682			5.264	0.86247
	5.6	0.82138			5.6	0.50773			5.264	0.85443			5.264	0.85225			5.264	0.86174			5.264	0.86844			5.272	0.84968
	5.608	0.82464			5.608	0.50898			5.272	0.86177			5.272	0.8517			5.272	0.85932			5.272	0.87214			5.28	0.84822
	5.616	0.82064			5.616	0.51011			5.28	0.85458			5.28	0.85432			5.28	0.86154			5.28	0.86926			5.288	0.85321
	5.624	0.82223			5.624	0.50539			5.288	0.85833			5.288	0.84911			5.288	0.85979			5.288	0.87003			5.296	0.85517
	5.632	0.82078			5.632	0.50807			5.296	0.85799			5.296	0.85102			5.296	0.86229			5.296	0.8697			5.304	0.85859
	5.64	0.81993			5.64	0.50767			5.304	0.85259			5.304	0.85955			5.304	0.85891			5.304	0.86659			5.312	0.85039
	5.648	0.8225			5.648	0.50735			5.312	0.85494			5.312	0.84968			5.312	0.86129			5.312	0.87021			5.32	0.85389
	5.656	0.82306			5.656	0.50447			5.32	0.85927			5.32	0.85286			5.32	0.86351			5.32	0.87347			5.328	0.85108
	5.664	0.82077			5.664	0.50617			5.328	0.85646			5.328	0.85453			5.328	0.86063			5.328	0.86933			5.336	0.85225
	5.672	0.82146			5.672	0.50922			5.336	0.85441			5.336	0.85863			5.336	0.86437			5.336	0.87044			5.344	0.8491
	5.68	0.82173			5.68	0.5079			5.344	0.85626			5.344	0.84961			5.344	0.86141			5.344	0.87094			5.352	0.85457
	5.688	0.8134			5.688	0.50695			5.352	0.85728			5.352	0.85556			5.352	0.85752			5.352	0.87075			5.36	0.85544
	5.696	0.82059			5.696	0.50644			5.36	0.85986			5.36	0.85823			5.36	0.85968			5.36	0.87088			5.368	0.84879
	5.704	0.8216			5.704	0.50424			5.368	0.86208			5.368	0.84889			5.368	0.86329			5.368	0.87069			5.376	0.85074
	5.712	0.82619			5.712	0.50823			5.376	0.85673			5.376	0.85811			5.376	0.86555			5.376	0.87362			5.384	0.85798
	5.72	0.82256			5.72	0.50614			5.384	0.85833			5.384	0.8546			5.384	0.86008			5.384	0.87278			5.392	0.85688
	5.728	0.81488			5.728	0.50699			5.392	0.85996			5.392	0.85933			5.392	0.85923			5.392	0.87434			5.4	0.84015
	5.736	0.81937			5.736	0.50732			5.4	0.8634			5.4	0.85403			5.4	0.86213			5.4	0.87013			5.408	0.84766
	5.744	0.81773			5.744	0.50591			5.408	0.85653			5.408	0.84742			5.408	0.86404			5.408	0.86878			5.416	0.85958
	5.752	0.81781			5.752	0.50018			5.416	0.85653			5.416	0.8522			5.416	0.86509			5.416	0.86754			5.424	0.85338
	5.76	0.82152			5.76	0.50161			5.424	0.85681			5.424	0.85967			5.424	0.86137			5.424	0.87693			5.432	0.86102
	5.768	0.82086			5.768	0.50676			5.432	0.8569			5.432	0.8565			5.432	0.86115			5.432	0.874			5.44	0.85784
	5.776	0.81995			5.776	0.5042			5.44	0.85827			5.44	0.85875			5.44	0.86217			5.44	0.87436			5.448	0.85482
	5.784	0.81775			5.784	0.50445			5.448	0.86063			5.448	0.85473			5.448	0.86397			5.448	0.87164			5.456	0.84876
	5.792	0.81562			5.792	0.5015			5.456	0.8566			5.456	0.85397			5.456	0.8636			5.456	0.87485			5.464	0.85259
	5.8	0.81704			5.8	0.50082			5.464	0.85905			5.464	0.85331			5.464	0.8633			5.464	0.87047			5.472	0.85952
	5.808	0.81651			5.808	0.50099			5.472	0.85742			5.472	0.85727			5.472	0.86484			5.472	0.87376			5.48	0.85045
	5.816	0.82312			5.816	0.49902			5.48	0.85869			5.48	0.85704			5.48	0.86298			5.48	0.8725			5.488	0.84962
	5.824	0.82015			5.824	0.50385			5.488	0.86042			5.488	0.85059			5.488	0.85984			5.488	0.87513			5.496	0.85123
	5.832	0.82029			5.832	0.49659			5.496	0.85853			5.496	0.85743			5.496	0.86231			5.496	0.87301			5.504	0.84583
	5.84	0.82394			5.84	0.49964			5.504	0.85837			5.504	0.85693			5.504	0.86005			5.504	0.87023			5.512	0.85747
	5.848	0.82121			5.848	0.49941			5.512	0.85696			5.512	0.85181			5.512	0.86055			5.512	0.86523			5.52	0.86171
	5.856	0.82307			5.856	0.49949			5.52	0.8577			5.52	0.85316			5.52	0.86416			5.52	0.87116			5.528	0.8618
	5.864	0.82243			5.864	0.50332			5.528	0.85269			5.528	0.85377			5.528	0.86049			5.528	0.87219			5.536	0.84594
	5.872	0.82364			5.872	0.49877			5.536	0.85398			5.536	0.85327			5.536	0.86201			5.536	0.87363			5.544	0.85709
	5.88	0.81872			5.88	0.49752			5.544	0.85433			5.544	0.85306			5.544	0.858			5.544	0.87084			5.552	0.84571
	5.888	0.81507			5.888	0.49781			5.552	0.86095			5.552	0.85601			5.552	0.85822			5.552	0.86866			5.56	0.8407
	5.896	0.81424			5.896	0.49887			5.56	0.86259			5.56	0.85175			5.56	0.86225			5.56	0.87459			5.568	0.84653
	5.904	0.81638			5.904	0.50057			5.568	0.85227			5.568	0.85559			5.568	0.85462			5.568	0.87253			5.576	0.85562
	5.912	0.8228			5.912	0.49746			5.576	0.85692			5.576	0.85367			5.576	0.85938			5.576	0.87283			5.584	0.84789
	5.92	0.81658			5.92	0.4968			5.584	0.8569			5.584	0.85139			5.584	0.85977			5.584	0.86848			5.592	0.85373
	5.928	0.8152			5.928	0.50084			5.592	0.85984			5.592	0.84903			5.592	0.86246			5.592	0.86958			5.6	0.85157
	5.936	0.81267			5.936	0.49899			5.6	0.85225			5.6	0.85131			5.6	0.85918			5.6	0.86495			5.608	0.83719
	5.944	0.81878			5.944	0.49353			5.608	0.85477			5.608	0.85015			5.608	0.86117			5.608	0.86919			5.616	0.8494
	5.952	0.81992			5.952	0.49597			5.616	0.85179			5.616	0.85053			5.616	0.85697			5.616	0.8694			5.624	0.85027
	5.96	0.81307			5.96	0.49804			5.624	0.85747			5.624	0.85123			5.624	0.85013			5.624	0.86495			5.632	0.86116
	5.968	0.81926			5.968	0.4932			5.632	0.85209			5.632	0.85279			5.632	0.85749			5.632	0.86677			5.64	0.84509
	5.976	0.81481			5.976	0.49349			5.64	0.85604			5.64	0.84854			5.64	0.85375			5.64	0.86599			5.648	0.8416
	5.984	0.81659			5.984	0.49295			5.648	0.84954			5.648	0.85011			5.648	0.86076			5.648	0.86634			5.656	0.84736
	5.992	0.81782			5.992	0.49532			5.656	0.85598			5.656	0.84616			5.656	0.85958			5.656	0.87113			5.664	0.83573
	6	0.81157			6	0.49209			5.664	0.85305			5.664	0.85266			5.664	0.85373			5.664	0.86688			5.672	0.84928
	6.008	0.81675			6.008	0.49496			5.672	0.85047			5.672	0.84492			5.672	0.85407			5.672	0.86374			5.68	0.84806
	6.016	0.81379			6.016	0.49324			5.68	0.85498			5.68	0.848			5.68	0.85957			5.68	0.86977			5.688	0.83736
	6.024	0.81476			6.024	0.49549			5.688	0.85205			5.688	0.84976			5.688	0.8546			5.688	0.86439			5.696	0.85076
	6.032	0.80699			6.032	0.49253			5.696	0.85242			5.696	0.85343			5.696	0.85593			5.696	0.86009			5.704	0.85478
	6.04	0.8096			6.04	0.4935			5.704	0.85626			5.704	0.84648			5.704	0.8528			5.704	0.86797			5.712	0.84588
	6.048	0.81493			6.048	0.49083			5.712	0.85131			5.712	0.84888			5.712	0.85466			5.712	0.86775			5.72	0.84397
	6.056	0.80897			6.056	0.49254			5.72	0.85179			5.72	0.84952			5.72	0.85313			5.72	0.86437			5.728	0.85807
	6.064	0.80905			6.064	0.4933			5.728	0.84832			5.728	0.84834			5.728	0.85644			5.728	0.86786			5.736	0.8487
	6.072	0.81041			6.072	0.49018			5.736	0.8479			5.736	0.84886			5.736	0.85106			5.736	0.8696			5.744	0.85098
	6.08	0.80991			6.08	0.49184			5.744	0.85307			5.744	0.84659			5.744	0.85368			5.744	0.86692			5.752	0.84643
	6.088	0.82247			6.088	0.49042			5.752	0.85443			5.752	0.85367			5.752	0.85885			5.752	0.86411			5.76	0.8468
	6.096	0.80894			6.096	0.4932			5.76	0.86164			5.76	0.84569			5.76	0.85836			5.76	0.86212			5.768	0.85593
	6.104	0.8199			6.104	0.49476			5.768	0.85621			5.768	0.84958			5.768	0.86028			5.768	0.86763			5.776	0.83884
	6.112	0.81109			6.112	0.49186			5.776	0.85418			5.776	0.84886			5.776	0.86018			5.776	0.86962			5.784	0.84983
	6.12	0.81777			6.12	0.49162			5.784	0.85016			5.784	0.84758			5.784	0.86052			5.784	0.86583			5.792	0.84829
	6.128	0.8109			6.128	0.49404			5.792	0.85018			5.792	0.85644			5.792	0.85439			5.792	0.86452			5.8	0.84503
	6.136	0.81688			6.136	0.49038			5.8	0.85268			5.8	0.8514			5.8	0.86018

## Sheet: Suppl Fig 10c,d
3Q - Y87R1 PELDOR	Time	Signal Intensity		3Q - L42R1 PELDOR	Time	Signal Intensity		R98Q - L42R1 PELDOR	Time	Signal Intensity		R98Q - F88R1 PELDOR	Time	Signal Intensity
	-0.288	0.23892			-0.288	0.46224			-0.288	0.43574			-0.288	0.41587
	-0.272	0.25069			-0.272	0.4865			-0.272	0.47312			-0.272	0.42579
	-0.256	0.25911			-0.256	0.48286			-0.256	0.49751			-0.256	0.4491
	-0.24	0.26568			-0.24	0.50588			-0.24	0.51707			-0.24	0.46399
	-0.224	0.27801			-0.224	0.51207			-0.224	0.52704			-0.224	0.49106
	-0.208	0.29792			-0.208	0.55737			-0.208	0.52801			-0.208	0.52043
	-0.192	0.31332			-0.192	0.57395			-0.192	0.5838			-0.192	0.5479
	-0.176	0.33943			-0.176	0.609			-0.176	0.60436			-0.176	0.58042
	-0.16	0.36776			-0.16	0.65086			-0.16	0.66453			-0.16	0.61861
	-0.144	0.40271			-0.144	0.68216			-0.144	0.69034			-0.144	0.66077
	-0.128	0.4482			-0.128	0.75228			-0.128	0.73031			-0.128	0.71183
	-0.112	0.49807			-0.112	0.77646			-0.112	0.79141			-0.112	0.75763
	-0.096	0.56269			-0.096	0.82074			-0.096	0.80912			-0.096	0.80806
	-0.08	0.63438			-0.08	0.8565			-0.08	0.8587			-0.08	0.85308
	-0.064	0.71789			-0.064	0.90889			-0.064	0.9017			-0.064	0.89685
	-0.048	0.81103			-0.048	0.93866			-0.048	0.9466			-0.048	0.93547
	-0.032	0.88975			-0.032	0.96113			-0.032	0.97289			-0.032	0.97047
	-0.016	0.96221			-0.016	1			-0.016	0.99608			-0.016	0.99264
	0	1			0	0.99122			0	1			0	1
	0.016	0.98044			0.016	0.99702			0.016	0.97856			0.016	0.99494
	0.032	0.91069			0.032	0.97254			0.032	0.98615			0.032	0.96743
	0.048	0.83058			0.048	0.93525			0.048	0.94656			0.048	0.94393
	0.064	0.73866			0.064	0.92007			0.064	0.93297			0.064	0.90042
	0.08	0.64639			0.08	0.86743			0.08	0.86722			0.08	0.86148
	0.096	0.57029			0.096	0.83648			0.096	0.838			0.096	0.80484
	0.112	0.50741			0.112	0.76823			0.112	0.77561			0.112	0.75713
	0.128	0.45384			0.128	0.72903			0.128	0.71914			0.128	0.70539
	0.144	0.40219			0.144	0.68957			0.144	0.68634			0.144	0.66033
	0.16	0.37069			0.16	0.62819			0.16	0.64387			0.16	0.61985
	0.176	0.33329			0.176	0.59607			0.176	0.59845			0.176	0.57262
	0.192	0.30963			0.192	0.56528			0.192	0.5806			0.192	0.53547
	0.208	0.28357			0.208	0.52475			0.208	0.5432			0.208	0.50219
	0.224	0.26895			0.224	0.49624			0.224	0.49611			0.224	0.47191
	0.24	0.25322			0.24	0.47538			0.24	0.47936			0.24	0.44633
	0.256	0.23582			0.256	0.45459			0.256	0.46191			0.256	0.4259
	0.272	0.22613			0.272	0.44673			0.272	0.4309			0.272	0.40572
	0.288	0.21574			0.288	0.42295			0.288	0.44068			0.288	0.38297
	0.304	0.21036			0.304	0.41606			0.304	0.41615			0.304	0.37712
	0.32	0.1989			0.32	0.40871			0.32	0.40058			0.32	0.36181
	0.336	0.19061			0.336	0.39331			0.336	0.37383			0.336	0.34859
	0.352	0.18327			0.352	0.38156			0.352	0.36792			0.352	0.34109
	0.368	0.17724			0.368	0.3922			0.368	0.37557			0.368	0.33304
	0.384	0.17287			0.384	0.36312			0.384	0.38022			0.384	0.3253
	0.4	0.16637			0.4	0.35458			0.4	0.36408			0.4	0.31477
	0.416	0.16141			0.416	0.35271			0.416	0.37145			0.416	0.31212
	0.432	0.15723			0.432	0.34286			0.432	0.36574			0.432	0.30699
	0.448	0.14753			0.448	0.34148			0.448	0.34424			0.448	0.30046
	0.464	0.1516			0.464	0.33738			0.464	0.33383			0.464	0.29887
	0.48	0.14148			0.48	0.34037			0.48	0.3237			0.48	0.29426
	0.496	0.14034			0.496	0.34676			0.496	0.34219			0.496	0.28727
	0.512	0.13893			0.512	0.33339			0.512	0.33347			0.512	0.28433
	0.528	0.12988			0.528	0.33392			0.528	0.33035			0.528	0.28434
	0.544	0.1237			0.544	0.33373			0.544	0.32776			0.544	0.27989
	0.56	0.12277			0.56	0.32073			0.56	0.34875			0.56	0.28358
	0.576	0.1251			0.576	0.33433			0.576	0.32843			0.576	0.27577
	0.592	0.12133			0.592	0.31725			0.592	0.32661			0.592	0.27646
	0.608	0.11051			0.608	0.33273			0.608	0.32581			0.608	0.27903
	0.624	0.11062			0.624	0.32149			0.624	0.34214			0.624	0.27146
	0.64	0.10761			0.64	0.32025			0.64	0.31436			0.64	0.27001
	0.656	0.10374			0.656	0.34628			0.656	0.33685			0.656	0.27344
	0.672	0.10001			0.672	0.33698			0.672	0.32297			0.672	0.26978
	0.688	0.09286			0.688	0.32466			0.688	0.34083			0.688	0.26351
	0.704	0.09325			0.704	0.33258			0.704	0.29626			0.704	0.26757
	0.72	0.09001			0.72	0.29859			0.72	0.3138			0.72	0.25918
	0.736	0.08623			0.736	0.31134			0.736	0.28846			0.736	0.26439
	0.752	0.07906			0.752	0.30811			0.752	0.29258			0.752	0.25872
	0.768	0.07999			0.768	0.29394			0.768	0.31287			0.768	0.26189
	0.784	0.07663			0.784	0.29285			0.784	0.28493			0.784	0.25984
	0.8	0.07259			0.8	0.29551			0.8	0.29853			0.8	0.25687
	0.816	0.06985			0.816	0.2947			0.816	0.2953			0.816	0.25595
	0.832	0.07044			0.832	0.29797			0.832	0.26139			0.832	0.24962
	0.848	0.07098			0.848	0.28935			0.848	0.29521			0.848	0.24605
	0.864	0.0717			0.864	0.29314			0.864	0.30413			0.864	0.24283
	0.88	0.06718			0.88	0.2681			0.88	0.27309			0.88	0.24462
	0.896	0.0616			0.896	0.28336			0.896	0.30394			0.896	0.24069
	0.912	0.06805			0.912	0.27677			0.912	0.27673			0.912	0.23476
	0.928	0.06516			0.928	0.2709			0.928	0.28663			0.928	0.23349
	0.944	0.06584			0.944	0.24954			0.944	0.24617			0.944	0.23077
	0.96	0.06356			0.96	0.26319			0.96	0.28886			0.96	0.22653
	0.976	0.05753			0.976	0.25212			0.976	0.27418			0.976	0.22324
	0.992	0.0608			0.992	0.24803			0.992	0.26547			0.992	0.22074
	1.008	0.05997			1.008	0.24743			1.008	0.24318			1.008	0.21496
	1.024	0.06209			1.024	0.24008			1.024	0.25312			1.024	0.21144
	1.04	0.05658			1.04	0.23657			1.04	0.26631			1.04	0.21053
	1.056	0.05736			1.056	0.24184			1.056	0.24262			1.056	0.20418
	1.072	0.06302			1.072	0.25779			1.072	0.25054			1.072	0.2004
	1.088	0.05616			1.088	0.2251			1.088	0.23732			1.088	0.20454
	1.104	0.05976			1.104	0.23401			1.104	0.25332			1.104	0.20013
	1.12	0.058			1.12	0.23552			1.12	0.23392			1.12	0.19618
	1.136	0.05984			1.136	0.22146			1.136	0.23419			1.136	0.1942
	1.152	0.05875			1.152	0.21558			1.152	0.23192			1.152	0.18691
	1.168	0.05481			1.168	0.2146			1.168	0.24938			1.168	0.18983
	1.184	0.06182			1.184	0.22668			1.184	0.21574			1.184	0.18043
	1.2	0.05967			1.2	0.21966			1.2	0.24009			1.2	0.1816
	1.216	0.05975			1.216	0.22621			1.216	0.20673			1.216	0.18009
	1.232	0.05862			1.232	0.1998			1.232	0.23738			1.232	0.17561
	1.248	0.05963			1.248	0.2236			1.248	0.22212			1.248	0.1695
	1.264	0.05902			1.264	0.21983			1.264	0.20747			1.264	0.1725
	1.28	0.05773			1.28	0.22133			1.28	0.22189			1.28	0.1718
	1.296	0.06063			1.296	0.21219			1.296	0.20479			1.296	0.16855
	1.312	0.06005			1.312	0.19757			1.312	0.23282			1.312	0.17223
	1.328	0.05943			1.328	0.19114			1.328	0.20866			1.328	0.15733
	1.344	0.06171			1.344	0.19182			1.344	0.22508			1.344	0.16365
	1.36	0.0641			1.36	0.2013			1.36	0.23686			1.36	0.15564
	1.376	0.06205			1.376	0.20336			1.376	0.2352			1.376	0.15977
	1.392	0.05728			1.392	0.20665			1.392	0.22334			1.392	0.15908
	1.408	0.06104			1.408	0.19261			1.408	0.20114			1.408	0.15408
	1.424	0.06211			1.424	0.22105			1.424	0.2119			1.424	0.15788
	1.44	0.06308			1.44	0.19611			1.44	0.21055			1.44	0.15232
	1.456	0.06225			1.456	0.20007			1.456	0.22945			1.456	0.15496
	1.472	0.05883			1.472	0.19172			1.472	0.16246			1.472	0.1584
	1.488	0.06649			1.488	0.19904			1.488	0.20946			1.488	0.15293
	1.504	0.06342			1.504	0.18843			1.504	0.20766			1.504	0.1487
	1.52	0.06058			1.52	0.20009			1.52	0.19393			1.52	0.15743
	1.536	0.06238			1.536	0.20668			1.536	0.20947			1.536	0.15033
	1.552	0.06489			1.552	0.20545			1.552	0.19845			1.552	0.1491
	1.568	0.06004			1.568	0.192			1.568	0.19708			1.568	0.14897
	1.584	0.06475			1.584	0.20725			1.584	0.20094			1.584	0.15186
	1.6	0.06284			1.6	0.1785			1.6	0.19485			1.6	0.1508
	1.616	0.06206			1.616	0.20884			1.616	0.2068			1.616	0.15039
	1.632	0.06648			1.632	0.19883			1.632	0.20422			1.632	0.15088
	1.648	0.0666			1.648	0.19881			1.648	0.18566			1.648	0.14967
	1.664	0.06122			1.664	0.1993			1.664	0.19846			1.664	0.1481
	1.68	0.0663			1.68	0.18708			1.68	0.19965			1.68	0.15116
	1.696	0.06682			1.696	0.20092			1.696	0.19611			1.696	0.14775
	1.712	0.0643			1.712	0.18515			1.712	0.17499			1.712	0.15155
	1.728	0.0612			1.728	0.21296			1.728	0.20087			1.728	0.14728
	1.744	0.06548			1.744	0.1723			1.744	0.19635			1.744	0.15094
	1.76	0.06128			1.76	0.21835			1.76	0.19806			1.76	0.15025
	1.776	0.05812			1.776	0.19851			1.776	0.20545			1.776	0.14739
	1.792	0.06597			1.792	0.19445			1.792	0.18133			1.792	0.15476
	1.808	0.06151			1.808	0.18115			1.808	0.18161			1.808	0.13914
	1.824	0.06523			1.824	0.18789			1.824	0.19966			1.824	0.14784
	1.84	0.06795			1.84	0.17517			1.84	0.21476			1.84	0.14828
	1.856	0.06061			1.856	0.19061			1.856	0.18136			1.856	0.1499
	1.872	0.06514			1.872	0.17648			1.872	0.19985			1.872	0.15188
	1.888	0.061			1.888	0.1679			1.888	0.20603			1.888	0.14887
	1.904	0.06437			1.904	0.18542			1.904	0.21118			1.904	0.15224
	1.92	0.0635			1.92	0.19088			1.92	0.1939			1.92	0.14588
	1.936	0.06104			1.936	0.18942			1.936	0.20848			1.936	0.14735
	1.952	0.06206			1.952	0.18697			1.952	0.20041			1.952	0.15189
	1.968	0.06304			1.968	0.19094			1.968	0.2051			1.968	0.15056
	1.984	0.06377			1.984	0.18409			1.984	0.19455			1.984	0.14434
	2	0.06118			2	0.18615			2	0.21162			2	0.14948
	2.016	0.05748			2.016	0.19537			2.016	0.19845			2.016	0.15245
	2.032	0.05686			2.032	0.19207			2.032	0.19907			2.032	0.1493
	2.048	0.0612			2.048	0.19346			2.048	0.18964			2.048	0.15088
	2.064	0.06324			2.064	0.18988			2.064	0.18848			2.064	0.1447
	2.08	0.06289			2.08	0.18304			2.08	0.21448			2.08	0.14813
	2.096	0.06124			2.096	0.1986			2.096	0.21746			2.096	0.14818
	2.112	0.05726			2.112	0.19947			2.112	0.1976			2.112	0.14922
	2.128	0.05991			2.128	0.2021			2.128	0.21972			2.128	0.14977
	2.144	0.05901			2.144	0.20098			2.144	0.20357			2.144	0.15155
	2.16	0.0565			2.16	0.19892			2.16	0.20923			2.16	0.15219
	2.176	0.0576			2.176	0.20967			2.176	0.21211			2.176	0.14972
	2.192	0.05872			2.192	0.19384			2.192	0.17886			2.192	0.15165
	2.208	0.05504			2.208	0.19014			2.208	0.20422			2.208	0.15134
	2.224	0.05386			2.224	0.20083			2.224	0.19891			2.224	0.1489
	2.24	0.05281			2.24	0.20406			2.24	0.20054			2.24	0.15308
	2.256	0.05502			2.256	0.19624			2.256	0.19434			2.256	0.14728
	2.272	0.05205			2.272	0.1797			2.272	0.20025			2.272	0.14905
	2.288	0.05301			2.288	0.21321			2.288	0.22718			2.288	0.15356
	2.304	0.05355			2.304	0.20207			2.304	0.18947			2.304	0.14927
	2.32	0.05164			2.32	0.20064			2.32	0.2066			2.32	0.15097
	2.336	0.05271			2.336	0.21024			2.336	0.21747			2.336	0.15056
	2.352	0.04668			2.352	0.20512			2.352	0.20084			2.352	0.15374
	2.368	0.04954			2.368	0.19309			2.368	0.20256			2.368	0.14765
	2.384	0.04504			2.384	0.17644			2.384	0.20167			2.384	0.15127
	2.4	0.04622			2.4	0.19894			2.4	0.2255			2.4	0.15541
	2.416	0.04311			2.416	0.18193			2.416	0.20657			2.416	0.15365
	2.432	0.0484			2.432	0.19708			2.432	0.20309			2.432	0.15569
	2.448	0.04104			2.448	0.19357			2.448	0.23301			2.448	0.15194
	2.464	0.04949			2.464	0.20082			2.464	0.22359			2.464	0.15451
	2.48	0.0416			2.48	0.20615			2.48	0.21707			2.48	0.15245
	2.496	0.04183			2.496	0.19561			2.496	0.19313			2.496	0.15548
	2.512	0.04024			2.512	0.20501			2.512	0.21455			2.512	0.1568
	2.528	0.04021			2.528	0.2092			2.528	0.1997			2.528	0.15105
	2.544	0.04107			2.544	0.20804			2.544	0.22884			2.544	0.15106
	2.56	0.04116			2.56	0.21737			2.56	0.22201			2.56	0.15915
	2.576	0.03968			2.576	0.19673			2.576	0.21835			2.576	0.15524
	2.592	0.03868			2.592	0.20733			2.592	0.21903			2.592	0.15985
	2.608	0.03419			2.608	0.20923			2.608	0.21462			2.608	0.15896
	2.624	0.03583			2.624	0.20247			2.624	0.22598			2.624	0.15723
	2.64	0.03449			2.64	0.20951			2.64	0.21897			2.64	0.15751
	2.656	0.03072			2.656	0.20151			2.656	0.20618			2.656	0.15477
	2.672	0.03327			2.672	0.21148			2.672	0.2087			2.672	0.16043
	2.688	0.03465			2.688	0.20761			2.688	0.21298			2.688	0.15966
	2.704	0.03467			2.704	0.22514			2.704	0.21255			2.704	0.16119
	2.72	0.03003			2.72	0.20183			2.72	0.20817			2.72	0.16026
	2.736	0.02736			2.736	0.21653			2.736	0.22862			2.736	0.15831
	2.752	0.02811			2.752	0.20642			2.752	0.21125			2.752	0.15852
	2.768	0.02986			2.768	0.21696			2.768	0.21047			2.768	0.16469
	2.784	0.02482			2.784	0.2128			2.784	0.2251			2.784	0.16355
	2.8	0.03186			2.8	0.22893			2.8	0.21887			2.8	0.16529
	2.816	0.01809			2.816	0.215			2.816	0.21677			2.816	0.16451
	2.832	0.02775			2.832	0.2184			2.832	0.22942			2.832	0.16718
	2.848	0.02416			2.848	0.22027			2.848	0.2368			2.848	0.16651
	2.864	0.02437			2.864	0.22127			2.864	0.20793			2.864	0.16761
	2.88	0.02049			2.88	0.23255			2.88	0.21928			2.88	0.1676
	2.896	0.02265			2.896	0.22723			2.896	0.22862			2.896	0.16541
	2.912	0.02678			2.912	0.2319			2.912	0.22629			2.912	0.16384
	2.928	0.0177			2.928	0.21451			2.928	0.22169			2.928	0.17305
	2.944	0.01482			2.944	0.23146			2.944	0.22916			2.944	0.16645
	2.96	0.02299			2.96	0.22806			2.96	0.20664			2.96	0.16371
	2.976	0.01655			2.976	0.22063			2.976	0.24339			2.976	0.1694
	2.992	0.01473			2.992	0.21322			2.992	0.2303			2.992	0.17389
	3.008	0.01741			3.008	0.22867			3.008	0.21501			3.008	0.17633
	3.024	0.01318			3.024	0.22599			3.024	0.23516			3.024	0.17184
	3.04	0.01259			3.04	0.22102			3.04	0.21609			3.04	0.17501
	3.056	0.01656			3.056	0.23452			3.056	0.26311			3.056	0.17402
	3.072	0.01338			3.072	0.22487			3.072	0.22986			3.072	0.17462
	3.088	0.01626			3.088	0.23251			3.088	0.24857			3.088	0.17857
	3.104	0.01465			3.104	0.23528			3.104	0.21757			3.104	0.17508
	3.12	0.01144			3.12	0.21927			3.12	0.2314			3.12	0.17707
	3.136	0.01279			3.136	0.22271			3.136	0.21849			3.136	0.17808
	3.152	0.01743			3.152	0.23353			3.152	0.22384			3.152	0.17766
	3.168	0.01103			3.168	0.23813			3.168	0.23147			3.168	0.17879
	3.184	0.01127			3.184	0.22866			3.184	0.23828			3.184	0.17427
	3.2	0.0132			3.2	0.24133			3.2	0.22042			3.2	0.17846
	3.216	0.01175			3.216	0.22799			3.216	0.22394			3.216	0.17783
	3.232	0.01159			3.232	0.22774			3.232	0.23263			3.232	0.1778
	3.248	0.01126			3.248	0.22984			3.248	0.24425			3.248	0.17996
	3.264	0.01197			3.264	0.22494			3.264	0.23064			3.264	0.18108
	3.28	0.00993			3.28	0.24201			3.28	0.2147			3.28	0.17701
	3.296	0.01583			3.296	0.21932			3.296	0.22669			3.296	0.18159
	3.312	0.0061			3.312	0.24023			3.312	0.23589			3.312	0.18349
	3.328	0.00733			3.328	0.23843			3.328	0.24231			3.328	0.17973
	3.344	0.01084			3.344	0.21095			3.344	0.24542			3.344	0.17994
	3.36	0.00857			3.36	0.21583			3.36	0.22916			3.36	0.18451
	3.376	0.01063			3.376	0.24567			3.376	0.21281			3.376	0.18557
	3.392	0.00394			3.392	0.2263			3.392	0.2426			3.392	0.18107
	3.408	0.00575			3.408	0.23746			3.408	0.22557			3.408	0.18492
	3.424	0.00616			3.424	0.23348			3.424	0.23505			3.424	0.18144
	3.44	0.00925			3.44	0.20033			3.44	0.25085			3.44	0.18273
	3.456	0.00668			3.456	0.22665			3.456	0.22053			3.456	0.18585
	3.472	0.00269			3.472	0.21238			3.472	0.22872			3.472	0.18102
	3.488	0.01047			3.488	0.22312			3.488	0.25673			3.488	0.18228
	3.504	0.00324			3.504	0.21663			3.504	0.2189			3.504	0.18568
	3.52	0.00483			3.52	0.23468			3.52	0.22676			3.52	0.18347
	3.536	0.00873			3.536	0.2204			3.536	0.24364			3.536	0.18995
	3.552	0.0072			3.552	0.23212			3.552	0.23099			3.552	0.18489
	3.568	0.0019			3.568	0.23289			3.568	0.22514			3.568	0.19084
	3.584	0.00567			3.584	0.23646			3.584	0.23569			3.584	0.19065
	3.6	0.00102			3.6	0.22413			3.6	0.21597			3.6	0.18486
	3.616	0.00446			3.616	0.21611			3.616	0.23338			3.616	0.18315
	3.632	0.00577			3.632	0.23794			3.632	0.22267			3.632	0.18818
	3.648	0.00281			3.648	0.22175			3.648	0.2337			3.648	0.19146
	3.664	0.00476			3.664	0.22508			3.664	0.21894			3.664	0.18668
	3.68	0.000678614			3.68	0.23941			3.68	0.23559			3.68	0.18622
	3.696	0.00345			3.696	0.23648			3.696	0.23102			3.696	0.19278
	3.712	0.00196			3.712	0.24547			3.712	0.24186			3.712	0.18783
	3.728	0			3.728	0.21967			3.728	0.23101			3.728	0.18051
	3.744	0.00729			3.744	0.22881			3.744	0.22258			3.744	0.18694
	3.76	0.00293			3.76	0.23098			3.76	0.22149			3.76	0.18849
	3.776	0.00118			3.776	0.2374			3.776	0.23164			3.776	0.18431
	3.792	0.00654			3.792	0.21999			3.792	0.23646			3.792	0.18722
	3.808	0.00585			3.808	0.22252			3.808	0.24212			3.808	0.19251
	3.824	0.00766			3.824	0.22635			3.824	0.21366			3.824	0.18802
	3.84	0.0081			3.84	0.24623			3.84	0.22714			3.84	0.19134
	3.856	0.00676			3.856	0.2087			3.856	0.23057			3.856	0.19127
					3.872	0.22933			3.872	0.22798
					3.888	0.22817			3.888	0.24496
					3.904	0.22678			3.904	0.25992
					3.92	0.22352			3.92	0.21551
					3.936	0.22573			3.936	0.23218
					3.952	0.21274			3.952	0.20305
					3.968	0.2234			3.968	0.22695
					3.984	0.21703			3.984	0.21464
					4	0.20716			4	0.22538
					4.016	0.22644			4.016	0.21366
					4.032	0.20345			4.032	0.22517
					4.048	0.20233			4.048	0.21065
					4.064	0.23457			4.064	0.22985
					4.08	0.20094			4.08	0.21579
					4.096	0.22024			4.096	0.23014
					4.112	0.22071			4.112	0.19187
					4.128	0.19937			4.128	0.21393
					4.144	0.20309			4.144	0.21781
					4.16	0.20785			4.16	0.21724
					4.176	0.21044			4.176	0.21271
					4.192	0.20498			4.192	0.21633
					4.208	0.19624			4.208	0.23375
					4.224	0.2229			4.224	0.19986
					4.24	0.1804			4.24	0.21085
					4.256	0.22205			4.256	0.21003
					4.272	0.19952			4.272	0.20571
					4.288	0.22271			4.288	0.20533
					4.304	0.21777			4.304	0.2222
					4.32	0.19763			4.32	0.20974
					4.336	0.22262			4.336	0.20672
					4.352	0.19935			4.352	0.23799
					4.368	0.20877			4.368	0.21573

## Sheet: Suppl Fig 11
Supplementary Figure 11a
		WT DDM	L89R1 DDM
	Time (ns)	Acyl-chain number within the NPs	Acyl-chain number within the NPs
	0	1	1
	1	2	1
	2	1	2
	3	2	2
	4	4	2
	5	4	3
	6	2	3
	7	4	4
	8	4	2
	9	4	2
	10	4	1
	11	4	3
	12	4	2
	13	3	2
	14	3	2
	15	4	2
	16	2	2
	17	4	2
	18	3	3
	19	3	3
	20	4	3
	21	4	2
	22	3	2
	23	2	2
	24	3	2
	25	3	2
	26	2	2
	27	3	2
	28	3	3
	29	3	3
	30	3	3
	31	3	3
	32	3	3
	33	3	3
	34	3	3
	35	4	3
	36	3	3
	37	3	3
	38	3	3
	39	1	3
	40	3	3
	41	3	3
	42	3	3
	43	3	3
	44	4	3
	45	5	3
	46	4	3
	47	4	3
	48	3	3
	49	5	3
	50	5	3
	51	3	3
	52	3	3
	53	4	3
	54	5	3
	55	5	3
	56	4	3
	57	5	2
	58	5	2
	59	5	2
	60	6	3
	61	5	2
	62	5	2
	63	5	3
	64	6	3
	65	6	2
	66	6	2
	67	5	3
	68	6	3
	69	5	2
	70	5	3
	71	6	3
	72	6	3
	73	5	3
	74	5	3
	75	5	3
	76	5	3
	77	4	3
	78	5	3
	79	5	3
	80	5	3
	81	1	2
	82	5	2
	83	5	3
	84	5	3
	85	5	3
	86	4	3
	87	4	3
	88	4	3
	89	4	3
	90	5	3
	91	5	2
	92	4	3
	93	3	4
	94	4	3
	95	5	3
	96	4	3
	97	5	3
	98	5	3
	99	4	3
	100	4	3
Supplementary Figure 11b
		WT (DMPC)	L89R1 (DMPC)
	TbMscL Residue Number	Total number of lipid-chain atom contacts over 100 ns simulation	Total number of lipid-chain atom contacts over 100 ns simulation
	1	1276689	1762788
	2	2011564	2173541
	3	26144	37881
	4	3447	82831
	5	1456831	1642764
	6	720532	666619
	7	12581	16617
	8	185552	297889
	9	1220683	998726
	10	128574	146769
	11	758	7183
	12	734	361
	13	0	0
	14	125056	62056
	15	621674	436684
	16	235	142
	17	39	67
	18	432528	196750
	19	370579	220443
	20	22515	7498
	21	1784	601
	22	287093	161419
	23	1083456	836210
	24	217304	92915
	25	13	15
	26	15490	96222
	27	1281118	983776
	28	2919	2528
	29	0	23
	30	1339745	1070766
	31	601790	462877
	32	35	13
	33	463	809
	34	2228589	2115679
	35	5905	3934
	36	0	1
	37	90877	12077
	38	1737313	1517270
	39	1189236	1135955
	40	465	489
	41	274345	72206
	42	2862205	2378677
	43	833410	806372
	44	888	2598
	45	779824	516476
	46	2367915	2296611
	47	180169	193765
	48	1058309	1188235
	49	455798	589603
	50	22491	124464
	51	544345	375411
	52	60166	3510
	53	143897	23114
	54	6480	914
	55	41	1348
	56	13617	67593
	57	3354	5279
	58	106330	175589
	59	70	342
	60	1	0
	61	1	218
	62	0	0
	63	0	0
	64	83	17
	65	58805	17450
	66	46862	10491
	67	1021130	702969
	68	14214	194
	69	2122325	1742557
	70	46818	26365
	71	94	80
	72	1706095	1802566
	73	2410460	2440983
	74	2425	2690
	75	26851	26774
	76	1455432	1283169
	77	2063398	1909577
	78	4289	3666
	79	1926351	1509797
	80	3598183	3511216
	81	1713934	1625072
	82	64991	147904
	83	837993	1044849
	84	3039479	3151315
	85	1044419	822624
	86	346146	290488
	87	305974	493963
	88	2585985	2795837
	89	3650588	4001274
	90	1215232	687259
	91	81387	86985
	92	363020	514364
	93	1107970	854112
	94	323869	229298
	95	266	212
	96	51910	68771
	97	396681	369427
	98	452	99
	99	49	234
	100	12047	8441
	101	0	0
	102	13596	38895
	103	39712	133855
	104	931	306
	105	176	464
	106	0	0
	107	0	0
	108	0	0
	109	0	0
	110	0	0
	111	0	0
	112	0	0
	113	0	0
	114	0	0
	115	0	0
	116	0	0
	117	0	0
	118	0	0
	119	0	0
	120	0	0
	121	0	0
	122	0	0
	123	0	0
	124	0	0
Supplementary Figure 11c
		WT (DMPC)		L89R1 (DMPC)
	Time (ps)	Number of lipid-chain contacts with A18	TM1 RMSD (nm)	Number of lipid-chain contacts with A18	TM1 RMSD (nm)
	79950	38	0.182328	8	0.247899
	79960	35	0.183328	10	0.25003
	79970	39	0.190974	10	0.248953
	79980	38	0.167366	9	0.25231
	79990	38	0.173185	9	0.231842
	80000	38	0.182732	10	0.227429
	80010	37	0.186951	11	0.2263
	80020	35	0.177486	13	0.235965
	80030	39	0.180142	9	0.232594
	80040	38	0.184682	10	0.23049
	80050	36	0.173653	7	0.247141
	80060	37	0.178515	8	0.230215
	80070	35	0.184445	7	0.237121
	80080	35	0.183555	7	0.249788
	80090	31	0.187057	9	0.235632
	80100	35	0.191651	11	0.245309
	80110	37	0.187015	4	0.235324
	80120	35	0.192788	6	0.230417
	80130	36	0.181565	7	0.237592
	80140	35	0.186083	7	0.249191
	80150	35	0.182559	7	0.239188
	80160	37	0.174676	3	0.25102
	80170	38	0.187004	6	0.238687
	80180	36	0.189304	5	0.236623
	80190	37	0.180429	7	0.221496
	80200	35	0.179571	7	0.236743
	80210	36	0.184352	6	0.237535
	80220	36	0.182545	5	0.244524
	80230	36	0.18413	5	0.238545
	80240	35	0.184946	10	0.24065
	80250	36	0.19798	7	0.242424
	80260	34	0.185801	10	0.227718
	80270	39	0.192648	9	0.231123
	80280	38	0.194017	9	0.22355
	80290	37	0.190694	8	0.235013
	80300	36	0.187466	10	0.226636
	80310	33	0.187083	8	0.224718
	80320	37	0.185636	6	0.223651
	80330	34	0.18664	9	0.222562
	80340	34	0.192747	9	0.21872
	80350	37	0.188471	6	0.217834
	80360	31	0.187885	7	0.227238
	80370	35	0.181203	10	0.226028
	80380	37	0.202304	9	0.236873
	80390	30	0.198198	10	0.223428
	80400	34	0.200967	9	0.22679
	80410	34	0.210115	10	0.224208
	80420	34	0.202746	7	0.231692
	80430	33	0.211482	9	0.227926
	80440	33	0.208958	8	0.231396
	80450	35	0.209899	11	0.238165
	80460	37	0.198252	9	0.243587
	80470	26	0.188736	11	0.238873
	80480	32	0.205673	10	0.238848
	80490	35	0.213239	7	0.232463
	80500	37	0.21281	7	0.228806
	80510	34	0.198988	9	0.2334
	80520	37	0.195122	11	0.239231
	80530	35	0.191431	11	0.24604
	80540	34	0.212663	12	0.244295
	80550	38	0.205429	9	0.254843
	80560	38	0.193305	7	0.24571
	80570	34	0.189224	7	0.231621
	80580	33	0.189476	11	0.229079
	80590	36	0.190305	6	0.231267
	80600	36	0.200539	9	0.233012
	80610	31	0.197881	5	0.224616
	80620	36	0.192632	7	0.236386
	80630	36	0.191505	7	0.22985
	80640	35	0.190799	7	0.242749
	80650	36	0.185901	8	0.241566
	80660	37	0.200102	7	0.238351
	80670	35	0.187343	7	0.228732
	80680	36	0.190315	12	0.236138
	80690	36	0.195388	8	0.226724
	80700	37	0.196029	5	0.23218
	80710	34	0.204	5	0.239815
	80720	32	0.207793	4	0.239506
	80730	34	0.202081	6	0.243535
	80740	35	0.199937	4	0.242125
	80750	38	0.199019	10	0.235773
	80760	33	0.201039	3	0.246259
	80770	36	0.201354	2	0.249045
	80780	32	0.199139	5	0.246102
	80790	32	0.196178	3	0.241394
	80800	36	0.20404	7	0.23723
	80810	33	0.207439	7	0.236302
	80820	36	0.2074	7	0.232761
	80830	34	0.20606	6	0.240357
	80840	28	0.205021	8	0.245835
	80850	36	0.204875	7	0.24631
	80860	31	0.195293	10	0.236864
	80870	33	0.187034	9	0.241007
	80880	34	0.194477	9	0.232693
	80890	32	0.200015	9	0.247909
	80900	38	0.204686	8	0.244965
	80910	36	0.197766	10	0.242485
	80920	38	0.199663	13	0.250482
	80930	33	0.192689	10	0.233496
	80940	35	0.192163	10	0.244217
	80950	36	0.196893	9	0.244897
	80960	37	0.188912	9	0.243447
	80970	35	0.19379	10	0.234781
	80980	38	0.196299	9	0.2351
	80990	35	0.196418	5	0.228396
	81000	32	0.187486	10	0.231881
	81010	37	0.189973	11	0.224853
	81020	35	0.189488	8	0.24985
	81030	32	0.18909	10	0.237828
	81040	35	0.180522	7	0.240796
	81050	35	0.196325	7	0.237433
	81060	33	0.200651	7	0.231797
	81070	34	0.208663	7	0.230852
	81080	34	0.202955	9	0.24357
	81090	35	0.192796	7	0.255409
	81100	29	0.195656	7	0.245571
	81110	38	0.192904	9	0.239892
	81120	34	0.194732	7	0.233969
	81130	35	0.188273	12	0.241649
	81140	30	0.195587	9	0.236414
	81150	40	0.198014	8	0.238705
	81160	40	0.194295	7	0.241229
	81170	38	0.193045	7	0.211991
	81180	35	0.188256	10	0.225576
	81190	33	0.196884	8	0.233287
	81200	37	0.198193	9	0.243254
	81210	32	0.197219	11	0.236096
	81220	32	0.192982	9	0.236429
	81230	36	0.196629	7	0.243961
	81240	29	0.19611	7	0.241148
	81250	37	0.198454	10	0.237172
	81260	35	0.195874	9	0.242
	81270	33	0.192179	10	0.232771
	81280	38	0.197431	8	0.239563
	81290	37	0.211606	13	0.23619
	81300	38	0.194787	12	0.228539
	81310	38	0.192909	11	0.227456
	81320	37	0.191961	8	0.223119
	81330	36	0.190157	8	0.23282
	81340	35	0.186418	9	0.232635
	81350	38	0.197144	9	0.230051
	81360	36	0.199424	9	0.249667
	81370	38	0.192855	7	0.246189
	81380	37	0.19644	8	0.228124
	81390	36	0.199809	8	0.250919
	81400	31	0.207491	7	0.239892
	81410	35	0.207799	10	0.242568
	81420	37	0.220176	9	0.246429
	81430	35	0.205094	7	0.236725
	81440	37	0.204257	7	0.250565
	81450	34	0.204767	9	0.229476
	81460	37	0.198382	8	0.227388
	81470	37	0.196906	8	0.227676
	81480	34	0.191959	3	0.230511
	81490	37	0.198509	10	0.233654
	81500	35	0.196117	7	0.247571
	81510	31	0.195957	7	0.252817
	81520	36	0.199432	7	0.251565
	81530	34	0.192977	7	0.230973
	81540	31	0.200118	10	0.249773
	81550	33	0.204523	11	0.254669
	81560	34	0.191143	12	0.244466
	81570	38	0.189612	12	0.239457
	81580	39	0.190372	12	0.237923
	81590	34	0.199906	10	0.247739
	81600	34	0.191506	9	0.236614
	81610	33	0.184163	11	0.236016
	81620	34	0.193786	7	0.249226
	81630	35	0.180512	7	0.229155
	81640	38	0.18853	7	0.237958
	81650	33	0.184438	8	0.237945
	81660	36	0.193918	7	0.230176
	81670	32	0.189127	7	0.23231
	81680	38	0.197505	10	0.240501
	81690	36	0.199397	7	0.230838
	81700	37	0.19735	7	0.240265
	81710	39	0.202453	10	0.228739
	81720	35	0.208491	8	0.229327
	81730	38	0.20396	13	0.248175
	81740	37	0.208667	9	0.242653
	81750	35	0.191391	10	0.233744
	81760	36	0.206287	10	0.23603
	81770	36	0.198876	10	0.234215
	81780	36	0.205456	8	0.237764
	81790	33	0.2042	12	0.24954
	81800	35	0.204183	3	0.250927
	81810	35	0.196654	4	0.244975
	81820	37	0.20465	6	0.258189
	81830	35	0.204283	4	0.253615
	81840	38	0.198618	8	0.239649
	81850	37	0.200335	11	0.241407
	81860	35	0.202465	13	0.242534
	81870	37	0.215406	9	0.25641
	81880	37	0.216257	9	0.252833
	81890	33	0.201386	12	0.25051
	81900	37	0.213175	10	0.245236
	81910	37	0.208581	10	0.239515
	81920	37	0.218142	10	0.244338
	81930	38	0.199578	10	0.238625
	81940	36	0.196141	9	0.248505
	81950	35	0.200496	8	0.246061
	81960	34	0.202166	8	0.247699
	81970	35	0.211846	10	0.247619
	81980	36	0.198347	11	0.24164
	81990	36	0.203424	9	0.236103
	82000	32	0.193874	7	0.241934
	82010	33	0.19422	10	0.251572
	82020	31	0.195288	7	0.244229
	82030	35	0.197408	7	0.234318
	82040	33	0.189125	7	0.239043
	82050	35	0.194996	10	0.231288
	82060	35	0.191	7	0.244843
	82070	34	0.192019	7	0.237555
	82080	36	0.186403	9	0.239006
	82090	38	0.181348	9	0.244214
	82100	38	0.178934	10	0.242861
	82110	34	0.18766	9	0.240606
	82120	38	0.184878	8	0.251497
	82130	35	0.184016	9	0.248614
	82140	36	0.1934	7	0.255671
	82150	36	0.205559	9	0.239556
	82160	35	0.199287	7	0.239929
	82170	38	0.199017	7	0.240094
	82180	34	0.199399	9	0.240045
	82190	33	0.212443	7	0.243519
	82200	37	0.20263	9	0.233387
	82210	39	0.215177	8	0.226011
	82220	35	0.20297	12	0.231791
	82230	34	0.204748	9	0.227543
	82240	37	0.212471	7	0.247243
	82250	33	0.195303	7	0.220901
	82260	34	0.202931	8	0.22878
	82270	37	0.203436	9	0.230787
	82280	34	0.189531	7	0.233066
	82290	33	0.191462	7	0.239244
	82300	38	0.192974	7	0.231199
	82310	38	0.189997	9	0.238428
	82320	30	0.199103	8	0.235248
	82330	32	0.197503	7	0.236796
	82340	37	0.201036	10	0.237918
	82350	35	0.200447	9	0.247867
	82360	36	0.213514	7	0.247797
	82370	36	0.194007	7	0.233435
	82380	32	0.198291	10	0.244579
	82390	36	0.208048	7	0.236913
	82400	28	0.199528	7	0.242153
	82410	33	0.208892	9	0.239757
	82420	37	0.199982	8	0.245272
	82430	31	0.210677	7	0.238282
	82440	35	0.202699	5	0.248182
	82450	35	0.208454	7	0.243943
	82460	34	0.19575	9	0.23951
	82470	34	0.202336	8	0.255923
	82480	33	0.207556	10	0.253485
	82490	36	0.198652	7	0.242154
	82500	36	0.195834	7	0.237431
	82510	35	0.204934	7	0.240237
	82520	37	0.193633	7	0.242197
	82530	34	0.196486	7	0.244646
	82540	33	0.185765	7	0.243927
	82550	33	0.189326	3	0.239091
	82560	34	0.189133	3	0.253602
	82570	32	0.193227	2	0.242839
	82580	35	0.18706	5	0.249905
	82590	35	0.182656	4	0.253933
	82600	37	0.178508	6	0.250487
	82610	35	0.187741	4	0.24573
	82620	30	0.188935	6	0.240978
	82630	35	0.189901	6	0.24651
	82640	36	0.193634	7	0.241537
	82650	35	0.189138	6	0.242651
	82660	35	0.18927	7	0.244635
	82670	32	0.199171	6	0.247795
	82680	37	0.205175	6	0.253325
	82690	37	0.1964	7	0.242009
	82700	35	0.215929	5	0.255122
	82710	37	0.203421	3	0.245707
	82720	37	0.210809	4	0.252551
	82730	33	0.195962	7	0.248869
	82740	36	0.206062	7	0.242733
	82750	37	0.199855	5	0.228636
	82760	35	0.199148	4	0.240037
	82770	35	0.202245	4	0.242204
	82780	37	0.201188	6	0.240109
	82790	39	0.183509	7	0.245894
	82800	35	0.200313	10	0.246807
	82810	31	0.205975	8	0.243766
	82820	36	0.206661	9	0.245082
	82830	35	0.209108	8	0.246018
	82840	34	0.214535	7	0.242298
	82850	34	0.211315	9	0.230214
	82860	37	0.2125	8	0.238893
	82870	35	0.210785	8	0.230385
	82880	37	0.226339	7	0.234898
	82890	29	0.221011	10	0.232589
	82900	30	0.209844	8	0.241934
	82910	31	0.204044	9	0.247786
	82920	34	0.199567	6	0.227921
	82930	33	0.211923	3	0.238809
	82940	28	0.215916	7	0.237564
	82950	30	0.21558	10	0.237549
	82960	29	0.214447	8	0.237517
	82970	29	0.208416	10	0.238642
	82980	29	0.203169	9	0.228176
	82990	31	0.198967	6	0.244505
	83000	30	0.201938	7	0.236348
	83010	35	0.196847	3	0.234204
	83020	28	0.197649	8	0.238902
	83030	32	0.193446	9	0.234048
	83040	33	0.192401	3	0.236028
	83050	31	0.186476	3	0.234433
	83060	34	0.205064	7	0.228819
	83070	33	0.195376	9	0.214473
	83080	34	0.19387	7	0.231611
	83090	33	0.19697	9	0.223717
	83100	32	0.199487	8	0.22891
	83110	33	0.205713	7	0.227327
	83120	31	0.199942	8	0.230428
	83130	33	0.202866	7	0.231025
	83140	30	0.190932	8	0.226429
	83150	30	0.198645	3	0.222761
	83160	30	0.203049	8	0.217197
	83170	31	0.192207	4	0.216608
	83180	38	0.182184	8	0.22422
	83190	36	0.18201	7	0.225132
	83200	34	0.186642	7	0.230836
	83210	31	0.18453	11	0.236643
	83220	30	0.181989	8	0.244164
	83230	30	0.183696	10	0.228198
	83240	31	0.171734	11	0.227945
	83250	33	0.175717	11	0.229491
	83260	37	0.180605	8	0.224007
	83270	32	0.179658	10	0.220315
	83280	37	0.18384	9	0.217692
	83290	39	0.186211	8	0.207038
	83300	36	0.178429	12	0.204086
	83310	28	0.181886	7	0.211681
	83320	28	0.185428	8	0.206936
	83330	33	0.194848	9	0.225914
	83340	30	0.179603	7	0.221396
	83350	31	0.185628	8	0.228287
	83360	30	0.189546	7	0.229976
	83370	33	0.184234	9	0.220014
	83380	31	0.19131	10	0.23011
	83390	31	0.191441	9	0.226828
	83400	29	0.197033	12	0.212053
	83410	37	0.18599	4	0.217846
	83420	35	0.194738	7	0.221515
	83430	36	0.193058	7	0.214395
	83440	28	0.183976	7	0.219127
	83450	31	0.191016	6	0.212577
	83460	31	0.182972	6	0.216314
	83470	34	0.177889	5	0.212866
	83480	32	0.175011	4	0.213592
	83490	35	0.194287	8	0.214421
	83500	39	0.185975	7	0.208726
	83510	34	0.180156	12	0.207381
	83520	33	0.186608	7	0.221638
	83530	30	0.182151	4	0.212082
	83540	27	0.190353	4	0.213325
	83550	28	0.177097	3	0.210697
	83560	37	0.181495	3	0.203866
	83570	32	0.185071	3	0.207385
	83580	27	0.185197	3	0.203125
	83590	30	0.194796	3	0.207549
	83600	32	0.190322	5	0.209013
	83610	29	0.188618	4	0.201313
	83620	25	0.189372	5	0.200068
	83630	30	0.180634	3	0.207455
	83640	32	0.199923	3	0.20363
	83650	29	0.207977	6	0.207037
	83660	30	0.202139	4	0.204122
	83670	28	0.19663	3	0.218186
	83680	30	0.206811	5	0.219532
	83690	32	0.200842	3	0.216921
	83700	34	0.197539	4	0.211028
	83710	34	0.199337	3	0.216511
	83720	31	0.197003	4	0.226716
	83730	36	0.198971	3	0.218029
	83740	36	0.190822	3	0.222396
	83750	37	0.186138	4	0.210188
	83760	36	0.195393	3	0.217848
	83770	39	0.189573	4	0.222728
	83780	36	0.190205	5	0.22542
	83790	35	0.181546	3	0.228987
	83800	37	0.17621	3	0.226721
	83810	36	0.181734	5	0.22418
	83820	38	0.19446	4	0.217764
	83830	29	0.184502	7	0.223578
	83840	33	0.186671	7	0.223143
	83850	34	0.188006	4	0.23612
	83860	35	0.185416	4	0.238245
	83870	37	0.18421	4	0.23305
	83880	36	0.179143	4	0.221481
	83890	37	0.177726	3	0.23386
	83900	36	0.192426	4	0.231574
	83910	36	0.182679	3	0.233767
	83920	36	0.177699	3	0.232078
	83930	31	0.178727	5	0.234089
	83940	30	0.17804	3	0.235561
	83950	30	0.18562	3	0.22736
	83960	31	0.181701	5	0.23764
	83970	28	0.191092	5	0.232665
	83980	35	0.180805	4	0.223082
	83990	34	0.187717	3	0.232174
	84000	36	0.18414	3	0.230106
	84010	37	0.183409	3	0.235423
	84020	36	0.197438	4	0.231641
	84030	38	0.18758	7	0.238482
	84040	33	0.197573	5	0.235989
	84050	34	0.187243	5	0.229652
	84060	36	0.185401	3	0.235965
	84070	37	0.195278	5	0.24191
	84080	33	0.192003	6	0.237572
	84090	34	0.189551	5	0.227125
	84100	35	0.188849	5	0.225681
	84110	35	0.179738	3	0.245328
	84120	37	0.187592	7	0.234542
	84130	35	0.188535	4	0.23267
	84140	37	0.182643	7	0.227238
	84150	38	0.185061	7	0.233226
	84160	36	0.193495	5	0.221276
	84170	40	0.190148	5	0.232071
	84180	34	0.197386	3	0.235195
	84190	35	0.195891	5	0.242074
	84200	35	0.193216	6	0.230367
	84210	37	0.199074	6	0.248341
	84220	34	0.205162	6	0.247267
	84230	37	0.199166	5	0.252077
	84240	35	0.194206	6	0.243794
	84250	35	0.193949	4	0.245572
	84260	34	0.199304	3	0.24266
	84270	38	0.199427	4	0.247858
	84280	35	0.193103	7	0.245015
	84290	38	0.197515	3	0.251726
	84300	40	0.2008	5	0.247334
	84310	36	0.192936	5	0.225666
	84320	37	0.204822	4	0.228072
	84330	36	0.197144	3	0.23262
	84340	37	0.202403	5	0.232052
	84350	37	0.190355	7	0.228016
	84360	35	0.186381	4	0.232716
	84370	32	0.18388	3	0.236447
	84380	33	0.193776	3	0.229201
	84390	34	0.181386	5	0.240626
	84400	38	0.177651	3	0.232387
	84410	38	0.179279	5	0.228936
	84420	35	0.181876	4	0.243573
	84430	35	0.182799	5	0.234493
	84440	33	0.192766	3	0.226855
	84450	32	0.184203	3	0.223756
	84460	32	0.191814	5	0.214805
	84470	38	0.193568	4	0.228796
	84480	39	0.187689	5	0.224632
	84490	37	0.192711	4	0.229355
	84500	36	0.18203	6	0.232482
	84510	35	0.182495	4	0.245667
	84520	35	0.179888	3	0.231241
	84530	36	0.185316	5	0.233282
	84540	36	0.187183	4	0.215151
	84550	36	0.188824	4	0.223226
	84560	38	0.190638	4	0.219087
	84570	38	0.190218	3	0.220254
	84580	34	0.175771	4	0.233537
	84590	33	0.171942	6	0.218573
	84600	32	0.183436	4	0.223776
	84610	38	0.179846	5	0.226322
	84620	36	0.183577	3	0.216027
	84630	39	0.179504	5	0.227669
	84640	38	0.184004	5	0.225313
	84650	34	0.178711	3	0.245277
	84660	39	0.186295	4	0.23237
	84670	37	0.173709	3	0.230465
	84680	35	0.178044	3	0.240682
	84690	37	0.182933	4	0.251458
	84700	35	0.183628	7	0.225379
	84710	34	0.182953	5	0.235965
	84720	35	0.185844	4	0.232831
	84730	35	0.184646	5	0.240054
	84740	33	0.173906	4	0.241939
	84750	36	0.181791	3	0.239998
	84760	36	0.185851	3	0.233933
	84770	34	0.182902	3	0.232477
	84780	36	0.176755	6	0.226037
	84790	34	0.17609	4	0.225386
	84800	37	0.17744	5	0.217507
	84810	35	0.189342	3	0.237506
	84820	33	0.196116	3	0.225327
	84830	34	0.181998	5	0.228017
	84840	33	0.179698	3	0.222808
	84850	35	0.185067	4	0.2355
	84860	38	0.187565	3	0.235483
	84870	36	0.186235	3	0.228666
	84880	37	0.191236	5	0.227397
	84890	33	0.184787	5	0.2296
	84900	32	0.181573	5	0.234828
	84910	37	0.180985	3	0.234549
	84920	39	0.184243	3	0.221601
	84930	38	0.188548	3	0.224995
	84940	35	0.183706	6	0.230018
	84950	37	0.181015	5	0.232556
	84960	34	0.187168	3	0.236418
	84970	38	0.188826	7	0.225013
	84980	36	0.187785	3	0.240567
	84990	37	0.19625	5	0.232541
	85000	33	0.190257	5	0.232166
	85010	35	0.190564	3	0.243195
	85020	35	0.188457	7	0.233395
	85030	36	0.176988	3	0.244397
	85040	37	0.187807	5	0.231691
	85050	33	0.183264	3	0.239697
	85060	34	0.202206	3	0.235101
	85070	35	0.192699	3	0.22461
	85080	37	0.190675	3	0.218003
	85090	34	0.186374	3	0.218083
	85100	37	0.190403	3	0.229952
	85110	37	0.191381	5	0.220419
	85120	38	0.185873	4	0.211349
	85130	36	0.189708	7	0.220225
	85140	33	0.193554	4	0.224162
	85150	38	0.184668	5	0.23352
	85160	35	0.188745	4	0.238148
	85170	35	0.195471	3	0.229113
	85180	34	0.181786	3	0.222782
	85190	36	0.193403	3	0.210131
	85200	36	0.193111	3	0.209311
	85210	34	0.191407	3	0.221055
	85220	36	0.18749	3	0.226835
	85230	38	0.188513	4	0.226134
	85240	37	0.188514	7	0.232543
	85250	36	0.185638	3	0.223916
	85260	37	0.190096	4	0.221421
	85270	33	0.201427	7	0.218849
	85280	34	0.199764	7	0.222021
	85290	31	0.195084	12	0.222284
	85300	33	0.182574	7	0.224395
	85310	37	0.188448	11	0.233419
	85320	34	0.201396	8	0.233606
	85330	35	0.208114	11	0.232346
	85340	36	0.198428	12	0.231456
	85350	31	0.197998	10	0.249454
	85360	36	0.198013	10	0.243321
	85370	36	0.200326	11	0.245261
	85380	35	0.201706	10	0.236456
	85390	32	0.200609	12	0.23019
	85400	34	0.195756	9	0.233176
	85410	33	0.185865	9	0.228857
	85420	37	0.192839	9	0.228559
	85430	34	0.182641	11	0.226406
	85440	37	0.205656	10	0.233249
	85450	32	0.188847	7	0.238336
	85460	36	0.206505	8	0.234569
	85470	33	0.199155	9	0.221257
	85480	37	0.188476	8	0.231804
	85490	36	0.196287	8	0.22654
	85500	36	0.190166	11	0.226872
	85510	34	0.19961	7	0.222253
	85520	33	0.192965	8	0.242679
	85530	35	0.19469	9	0.231008
	85540	35	0.206979	5	0.224014
	85550	37	0.205836	4	0.22296
	85560	33	0.200323	3	0.224408
	85570	38	0.200068	3	0.222307
	85580	34	0.196289	3	0.225274
	85590	31	0.186473	4	0.219915
	85600	33	0.191795	4	0.22725
	85610	34	0.195326	6	0.230431
	85620	34	0.196735	5	0.230842
	85630	28	0.200688	4	0.227342
	85640	34	0.200112	8	0.23236
	85650	35	0.194511	4	0.234278
	85660	31	0.20163	7	0.238292
	85670	37	0.196192	3	0.236273
	85680	35	0.196245	4	0.235329
	85690	38	0.211664	6	0.242798
	85700	33	0.209807	5	0.249552
	85710	38	0.206184	3	0.237256
	85720	37	0.207618	6	0.247178
	85730	30	0.203369	5	0.236493
	85740	38	0.205699	5	0.249681
	85750	37	0.193282	3	0.245403
	85760	35	0.198381	5	0.232635
	85770	33	0.190732	4	0.239469
	85780	34	0.196619	4	0.242748
	85790	32	0.189381	7	0.235977
	85800	32	0.188165	6	0.241102
	85810	29	0.1921	3	0.235308
	85820	36	0.187604	3	0.235428
	85830	36	0.192295	4	0.233171
	85840	30	0.1922	6	0.234162
	85850	33	0.205977	3	0.237143
	85860	34	0.204276	3	0.232411
	85870	32	0.199556	3	0.213758
	85880	35	0.206314	3	0.223937
	85890	37	0.200949	4	0.223777
	85900	37	0.218439	4	0.233488
	85910	29	0.201089	3	0.227618
	85920	33	0.199275	3	0.241042
	85930	31	0.205615	3	0.251154
	85940	30	0.202751	3	0.224125
	85950	36	0.202875	4	0.231818
	85960	28	0.196005	3	0.238905
	85970	36	0.198415	5	0.236567
	85980	34	0.200115	3	0.239496
	85990	33	0.197642	5	0.232353
	86000	36	0.19446	4	0.235646
	86010	29	0.195863	3	0.225508
	86020	35	0.19761	4	0.233035
	86030	32	0.198825	3	0.229085
	86040	33	0.201021	6	0.228443
	86050	33	0.1948	8	0.234615
	86060	35	0.207816	4	0.241445
	86070	35	0.20207	5	0.23258
	86080	34	0.204197	5	0.223017
	86090	35	0.214277	5	0.234162
	86100	37	0.20734	4	0.232977
	86110	30	0.211	4	0.233127
	86120	32	0.208073	5	0.244317
	86130	36	0.207361	4	0.240854
	86140	34	0.203483	3	0.243014
	86150	36	0.206631	3	0.235786
	86160	38	0.205024	3	0.237886
	86170	38	0.201589	5	0.242306
	86180	38	0.204868	3	0.243227
	86190	37	0.194686	7	0.244012
	86200	38	0.20596	3	0.232879
	86210	37	0.209889	6	0.243226
	86220	37	0.196026	4	0.242179
	86230	39	0.20062	5	0.242873
	86240	40	0.20564	5	0.257094
	86250	36	0.21269	3	0.239659
	86260	36	0.215144	7	0.23731
	86270	34	0.20385	3	0.246015
	86280	38	0.209561	6	0.238779
	86290	36	0.202792	5	0.23706
	86300	36	0.217564	3	0.234313
	86310	35	0.209787	4	0.237844
	86320	37	0.21548	3	0.233533
	86330	37	0.214179	3	0.227541
	86340	34	0.201508	3	0.23611
	86350	39	0.200793	3	0.237349
	86360	36	0.205364	7	0.239494
	86370	35	0.209199	5	0.232291
	86380	36	0.193257	5	0.230764
	86390	34	0.192539	7	0.223603
	86400	36	0.191272	6	0.240092
	86410	36	0.186693	6	0.238338
	86420	37	0.195247	3	0.245898
	86430	37	0.197776	3	0.238587
	86440	36	0.191551	4	0.238334
	86450	37	0.187073	4	0.247836
	86460	35	0.189121	4	0.240851
	86470	39	0.198636	5	0.23388
	86480	32	0.202028	3	0.234554
	86490	34	0.191253	7	0.236539
	86500	37	0.201876	5	0.242403
	86510	34	0.196449	4	0.247652
	86520	39	0.189122	5	0.23913
	86530	36	0.184186	3	0.247311
	86540	37	0.18696	4	0.247751
	86550	38	0.18929	7	0.24751
	86560	38	0.192694	5	0.240817
	86570	35	0.193513	6	0.22956
	86580	34	0.200254	5	0.228324
	86590	34	0.190652	3	0.227153
	86600	39	0.195079	5	0.245219
	86610	36	0.20258	4	0.23154
	86620	35	0.201549	3	0.231471
	86630	28	0.205799	7	0.234898
	86640	34	0.207067	5	0.233258
	86650	34	0.184175	5	0.238767
	86660	33	0.193197	5	0.234881
	86670	37	0.184139	4	0.241947
	86680	36	0.188748	4	0.238194
	86690	38	0.193215	3	0.236899
	86700	36	0.196522	6	0.242845
	86710	34	0.198468	4	0.235154
	86720	34	0.202551	4	0.243569
	86730	35	0.19946	5	0.232075
	86740	36	0.201239	3	0.243823
	86750	37	0.197485	5	0.250961
	86760	38	0.199587	5	0.24371
	86770	36	0.197132	5	0.244361
	86780	38	0.205802	5	0.243314
	86790	38	0.209505	5	0.240196
	86800	34	0.206859	7	0.241883
	86810	37	0.202423	5	0.246173
	86820	35	0.199826	5	0.241375
	86830	36	0.201405	5	0.234067
	86840	37	0.212495	5	0.241317
	86850	36	0.186903	4	0.234597
	86860	33	0.204054	7	0.234123
	86870	38	0.202271	8	0.249302
	86880	36	0.196454	9	0.238434
	86890	39	0.198903	4	0.24722
	86900	36	0.189271	4	0.232825
	86910	37	0.198381	4	0.23647
	86920	36	0.186269	4	0.242359
	86930	38	0.187615	5	0.237627
	86940	35	0.189558	4	0.230955
	86950	38	0.202342	5	0.235038
	86960	35	0.203288	4	0.237754
	86970	36	0.185651	7	0.235178
	86980	38	0.209081	3	0.23692
	86990	37	0.201214	4	0.246184
	87000	38	0.192203	9	0.245631
	87010	38	0.202555	12	0.256987
	87020	35	0.202351	10	0.241338
	87030	36	0.204303	5	0.232163
	87040	37	0.207837	11	0.248399
	87050	37	0.204554	10	0.243778
	87060	37	0.207293	10	0.245786
	87070	37	0.199316	10	0.245624
	87080	35	0.210953	12	0.248292
	87090	36	0.209797	10	0.249733
	87100	34	0.211382	11	0.245008
	87110	36	0.197587	11	0.240082
	87120	37	0.20354	10	0.246088
	87130	38	0.204938	11	0.240171
	87140	36	0.209205	9	0.244383
	87150	36	0.205067	10	0.234137
	87160	37	0.197335	10	0.236145
	87170	35	0.205269	9	0.230932
	87180	37	0.199261	9	0.229285
	87190	33	0.212037	10	0.227921
	87200	38	0.208913	12	0.222931
	87210	34	0.197091	9	0.229885
	87220	34	0.203045	8	0.232363
	87230	37	0.189316	4	0.237877
	87240	37	0.189172	5	0.236389
	87250	37	0.19351	3	0.237009
	87260	35	0.19347	7	0.235981
	87270	38	0.186435	5	0.240632
	87280	35	0.192297	6	0.243921
	87290	37	0.202631	4	0.246262
	87300	37	0.194224	6	0.241473
	87310	36	0.208134	4	0.250184
	87320	36	0.191324	4	0.244516
	87330	35	0.200351	6	0.246822
	87340	35	0.201487	5	0.243517
	87350	36	0.212531	9	0.245544
	87360	35	0.199434	7	0.250743
	87370	33	0.198117	7	0.23369
	87380	37	0.190533	6	0.250456
	87390	36	0.195213	7	0.229799
	87400	35	0.195665	6	0.247939
	87410	34	0.192901	5	0.249779
	87420	37	0.194369	4	0.241263
	87430	37	0.198011	6	0.253541
	87440	38	0.195899	7	0.243881
	87450	38	0.203995	7	0.255559
	87460	35	0.193614	8	0.248533
	87470	35	0.193735	6	0.245435
	87480	35	0.189404	8	0.251443
	87490	37	0.189091	8	0.253297
	87500	38	0.192183	10	0.249416
	87510	35	0.208357	8	0.252528
	87520	37	0.210329	7	0.2699
	87530	35	0.217161	9	0.25898
	87540	35	0.207127	8	0.258017
	87550	37	0.207134	13	0.26531
	87560	35	0.19789	9	0.265174
	87570	34	0.191259	10	0.265686
	87580	38	0.200429	8	0.270973
	87590	34	0.220573	8	0.253125
	87600	38	0.204677	10	0.253529
	87610	37	0.196351	12	0.245267
	87620	36	0.204539	8	0.244377
	87630	38	0.208681	12	0.261814
	87640	36	0.20416	9	0.256744
	87650	39	0.206048	10	0.257574
	87660	39	0.212628	7	0.272429
	87670	36	0.203759	12	0.263506
	87680	35	0.219219	9	0.254385
	87690	39	0.206372	9	0.253908
	87700	37	0.206006	10	0.257888
	87710	37	0.213813	12	0.260609
	87720	37	0.213935	9	0.25761
	87730	38	0.208454	12	0.252568
	87740	37	0.20336	10	0.254679
	87750	39	0.207902	10	0.269126
	87760	38	0.198127	10	0.266895
	87770	37	0.20096	10	0.257247
	87780	38	0.196729	9	0.276604
	87790	38	0.199583	12	0.260765
	87800	36	0.213371	8	0.265564
	87810	40	0.200658	9	0.268064
	87820	37	0.204743	11	0.262253
	87830	39	0.199247	12	0.255296
	87840	36	0.211677	11	0.255049
	87850	36	0.204886	9	0.263408
	87860	37	0.203406	12	0.243967
	87870	36	0.202228	12	0.249349
	87880	33	0.211461	8	0.252198
	87890	35	0.215922	10	0.263779
	87900	38	0.207081	8	0.25736
	87910	37	0.216544	11	0.246412
	87920	37	0.209811	11	0.247323
	87930	35	0.205996	9	0.258028
	87940	36	0.211336	14	0.258906
	87950	40	0.213439	11	0.251806
	87960	39	0.208477	12	0.252674
	87970	37	0.213605	10	0.260635
	87980	39	0.209528	10	0.258489
	87990	36	0.209409	8	0.255315
	88000	37	0.201979	9	0.253779
	88010	36	0.207365	9	0.273352
	88020	35	0.208401	9	0.268923
	88030	37	0.203267	7	0.259667
	88040	36	0.209329	8	0.262904
	88050	36	0.196525	9	0.260187
	88060	35	0.195098	11	0.251829
	88070	35	0.189755	11	0.258946
	88080	36	0.205608	11	0.255238
	88090	39	0.198477	12	0.256357
	88100	35	0.198233	9	0.247541
	88110	35	0.202752	14	0.244224
	88120	38	0.198012	12	0.254051
	88130	38	0.201811	11	0.242271
	88140	38	0.200795	11	0.248916
	88150	39	0.210009	9	0.255907
	88160	36	0.203985	10	0.246287
	88170	36	0.199933	12	0.251714
	88180	34	0.211747	11	0.263551
	88190	38	0.20955	12	0.253728
	88200	36	0.192898	10	0.245882
	88210	38	0.206965	12	0.258489
	88220	37	0.196981	8	0.247206
	88230	38	0.203476	10	0.262972
	88240	38	0.197767	9	0.248401
	88250	34	0.198893	11	0.256208
	88260	37	0.200262	7	0.254978
	88270	33	0.197385	13	0.248096
	88280	31	0.198541	12	0.257215
	88290	36	0.195895	12	0.249701
	88300	38	0.200407	12	0.264251
	88310	40	0.199362	9	0.259805
	88320	36	0.195669	8	0.250468
	88330	37	0.195835	11	0.244411
	88340	38	0.187884	11	0.257088
	88350	34	0.198099	12	0.25585
	88360	37	0.191668	9	0.255978
	88370	33	0.196944	10	0.23304
	88380	33	0.18875	9	0.259631
	88390	39	0.200532	12	0.235532
	88400	38	0.207947	12	0.247379
	88410	37	0.198128	13	0.239089
	88420	35	0.204088	12	0.243355
	88430	38	0.199963	11	0.24196
	88440	35	0.206854	11	0.239479
	88450	37	0.212535	12	0.238463
	88460	37	0.208951	12	0.245467
	88470	40	0.219108	11	0.254308
	88480	37	0.208706	10	0.242326
	88490	35	0.213878	10	0.242121
	88500	34	0.212761	11	0.260943
	88510	36	0.231587	12	0.25512
	88520	37	0.220784	8	0.256153
	88530	38	0.213148	9	0.259212
	88540	37	0.222849	8	0.247667
	88550	34	0.2144	8	0.261305
	88560	37	0.218774	11	0.255369
	88570	39	0.214344	9	0.264805
	88580	37	0.214131	8	0.254736
	88590	35	0.215155	13	0.248676
	88600	36	0.219245	12	0.251346
	88610	36	0.210518	13	0.253952
	88620	37	0.205473	8	0.248451
	88630	37	0.208254	9	0.24805
	88640	35	0.20772	13	0.252859
	88650	38	0.197771	8	0.2549
	88660	38	0.20452	11	0.246887
	88670	36	0.205902	12	0.258132
	88680	37	0.214678	13	0.252475
	88690	36	0.217501	13	0.262948
	88700	38	0.206842	13	0.251894
	88710	35	0.205622	8	0.265846
	88720	32	0.204509	12	0.261737
	88730	34	0.198832	10	0.250677
	88740	36	0.204225	12	0.257948
	88750	37	0.219174	12	0.256915
	88760	37	0.206179	10	0.252204
	88770	34	0.209997	13	0.24944
	88780	36	0.221284	10	0.257274
	88790	34	0.204581	11	0.235527
	88800	39	0.201527	14	0.245754
	88810	37	0.213889	11	0.24455
	88820	35	0.211973	14	0.259158
	88830	37	0.206514	12	0.25394
	88840	33	0.199809	13	0.23763
	88850	31	0.195495	11	0.251738
	88860	35	0.199361	11	0.251435
	88870	34	0.200815	12	0.24468
	88880	36	0.197647	11	0.242078
	88890	33	0.210491	11	0.251395
	88900	33	0.219378	12	0.256765
	88910	37	0.206857	13	0.257432
	88920	34	0.205017	10	0.246578
	88930	32	0.206848	9	0.245661
	88940	34	0.207415	11	0.247445
	88950	31	0.200788	13	0.242921
	88960	30	0.198119	13	0.246381
	88970	37	0.197207	10	0.260663
	88980	35	0.196794	11	0.252132
	88990	38	0.202598	14	0.25319
	89000	34	0.195217	8	0.248303
	89010	33	0.196967	10	0.248846
	89020	36	0.19798	10	0.252744
	89030	36	0.195068	10	0.247961
	89040	36	0.19067	10	0.247469
	89050	33	0.191274	13	0.260964
	89060	37	0.209819	13	0.252609
	89070	37	0.198802	9	0.265179
	89080	37	0.211908	5	0.255013
	89090	38	0.212127	5	0.268664
	89100	37	0.197513	10	0.264383
	89110	33	0.178668	12	0.268743
	89120	37	0.200609	9	0.262749
	89130	37	0.202618	9	0.266832
	89140	33	0.199087	10	0.264214
	89150	40	0.196429	10	0.258711
	89160	37	0.200977	11	0.265059
	89170	35	0.189993	12	0.264368
	89180	38	0.198166	9	0.267316
	89190	37	0.195729	11	0.263171
	89200	36	0.202881	9	0.259455
	89210	36	0.200336	8	0.262467
	89220	33	0.200029	8	0.261685
	89230	39	0.194674	11	0.263943
	89240	39	0.197519	11	0.271874
	89250	33	0.196681	9	0.269653
	89260	38	0.201329	12	0.265649
	89270	33	0.203395	9	0.265239
	89280	36	0.206374	8	0.268422
	89290	36	0.199272	9	0.259359
	89300	34	0.208585	13	0.264144
	89310	33	0.205454	11	0.265916
	89320	38	0.209222	10	0.266843
	89330	33	0.20194	11	0.279934
	89340	34	0.199449	13	0.267283
	89350	38	0.203132	14	0.265817
	89360	35	0.205696	12	0.271372
	89370	36	0.207288	15	0.264758
	89380	37	0.206271	12	0.269659
	89390	33	0.201602	11	0.260443
	89400	36	0.196311	9	0.265431
	89410	36	0.201628	11	0.25658
	89420	37	0.191467	10	0.264012
	89430	35	0.194017	9	0.27653
	89440	37	0.200014	11	0.264113
	89450	37	0.196809	8	0.276389
	89460	39	0.199353	11	0.277539
	89470	40	0.196755	13	0.273483
	89480	38	0.19321	12	0.282011
	89490	34	0.202691	13	0.274832
	89500	34	0.192888	12	0.268795
	89510	38	0.196219	12	0.277196
	89520	36	0.192213	12	0.281175
	89530	37	0.199909	12	0.277196
	89540	40	0.198778	12	0.281371
	89550	40	0.200313	13	0.275585
	89560	36	0.188794	14	0.272194
	89570	38	0.201103	10	0.270286
	89580	39	0.196295	12	0.260324
	89590	37	0.196366	11	0.274127
	89600	36	0.193894	10	0.254864
	89610	36	0.193816	11	0.255594
	89620	36	0.195197	12	0.256408
	89630	34	0.192059	13	0.262132
	89640	32	0.196245	15	0.264924
	89650	37	0.193853	12	0.272954
	89660	37	0.197325	13	0.26484
	89670	35	0.190776	14	0.257555
	89680	36	0.19989	14	0.269197
	89690	34	0.210989	12	0.260707
	89700	35	0.19636	11	0.279961
	89710	37	0.187476	11	0.283324
	89720	36	0.200636	11	0.266452
	89730	33	0.201404	12	0.281646
	89740	36	0.199697	12	0.273231
	89750	35	0.185363	13	0.267612
	89760	30	0.199352	13	0.282508
	89770	37	0.189684	13	0.281979
	89780	33	0.199564	15	0.270767
	89790	34	0.204198	14	0.2814
	89800	36	0.196056	12	0.2851
	89810	37	0.209481	6	0.283972
	89820	36	0.200659	5	0.268131
	89830	34	0.198772	13	0.268456
	89840	31	0.198195	13	0.270141
	89850	29	0.203166	14	0.267959
	89860	32	0.187322	12	0.264364
	89870	36	0.20426	12	0.259497
	89880	37	0.195334	12	0.268023
	89890	32	0.202739	12	0.272223
	89900	38	0.207477	11	0.265977
	89910	39	0.195057	14	0.258776
	89920	37	0.197673	10	0.268018
	89930	37	0.200418	10	0.266273
	89940	35	0.199736	5	0.264115
	89950	33	0.199631	12	0.278931
	89960	37	0.207156	13	0.278772
	89970	39	0.196066	11	0.266729
	89980	34	0.194382	12	0.267148
	89990	36	0.204688	13	0.277068
	90000	37	0.195213	14	0.268087
	90010	36	0.196328	13	0.280215
	90020	36	0.192782	12	0.273369
	90030	35	0.191269	11	0.259604
	90040	33	0.189479	12	0.262916
	90050	32	0.197236	15	0.271416
	90060	38	0.208607	13	0.261695
	90070	34	0.198567	12	0.265289
	90080	35	0.207198	14	0.279508
	90090	36	0.204152	12	0.274943
	90100	33	0.192496	14	0.268831
	90110	37	0.19633	11	0.267419
	90120	36	0.198469	12	0.270145
	90130	34	0.203051	12	0.267483
	90140	37	0.204697	11	0.259311
	90150	35	0.206779	12	0.250217
	90160	33	0.200133	14	0.255576
	90170	37	0.20538	13	0.262612
	90180	37	0.201538	13	0.278131
	90190	35	0.195387	13	0.272123
	90200	38	0.208153	12	0.269622
	90210	36	0.202917	14	0.270498
	90220	36	0.205105	14	0.274131
	90230	36	0.196081	12	0.277377
	90240	36	0.199783	14	0.266202
	90250	31	0.200252	12	0.270939
	90260	37	0.194151	12	0.273059
	90270	36	0.201484	14	0.275682
	90280	37	0.192415	9	0.273121
	90290	36	0.200597	9	0.282119
	90300	37	0.204904	5	0.280317
	90310	35	0.2041	6	0.274328
	90320	39	0.195915	6	0.282425
	90330	35	0.184442	4	0.27822
	90340	36	0.198838	7	0.279388
	90350	35	0.203419	4	0.268665
	90360	38	0.198397	5	0.268192
	90370	36	0.202964	4	0.275134
	90380	38	0.197593	3	0.278039
	90390	38	0.193257	4	0.265422
	90400	38	0.192971	6	0.267149
	90410	32	0.19497	3	0.272878
	90420	37	0.19341	5	0.273329
	90430	34	0.184629	5	0.257039
	90440	37	0.196036	5	0.268057
	90450	35	0.18858	4	0.268922
	90460	34	0.191362	3	0.263428
	90470	33	0.198677	3	0.266758
	90480	34	0.195361	8	0.266022
	90490	33	0.200322	6	0.259378
	90500	35	0.191988	5	0.257313
	90510	36	0.188606	4	0.267292
	90520	29	0.19906	4	0.276012
	90530	37	0.182347	6	0.252562
	90540	35	0.187	5	0.265685
	90550	32	0.1933	6	0.278314
	90560	37	0.191044	5	0.274164
	90570	37	0.183242	9	0.269715
	90580	39	0.190334	7	0.264145
	90590	33	0.187939	5	0.286337
	90600	33	0.19198	4	0.284532
	90610	31	0.200823	6	0.282504
	90620	35	0.195214	11	0.255377
	90630	34	0.188313	9	0.263802
	90640	36	0.190853	12	0.272415
	90650	36	0.190119	11	0.279847
	90660	36	0.19572	11	0.273982
	90670	39	0.192831	13	0.281914
	90680	37	0.195812	12	0.261439
	90690	36	0.185651	13	0.266139
	90700	33	0.190017	15	0.2643
	90710	32	0.200885	15	0.272912
	90720	36	0.192234	15	0.270652
	90730	35	0.184181	13	0.25548
	90740	35	0.199154	14	0.264915
	90750	36	0.19646	12	0.262608
	90760	37	0.198842	13	0.244895
	90770	32	0.210502	14	0.252026
	90780	36	0.209663	11	0.248637
	90790	36	0.20324	12	0.245749
	90800	36	0.202339	13	0.244467
	90810	37	0.20508	13	0.246873
	90820	38	0.20175	12	0.228117
	90830	35	0.199726	13	0.234844
	90840	35	0.201823	13	0.24732
	90850	38	0.196675	14	0.256511
	90860	36	0.204814	13	0.265466
	90870	37	0.20622	15	0.262944
	90880	33	0.210635	8	0.251292
	90890	32	0.201738	9	0.261711
	90900	38	0.198192	15	0.251565
	90910	36	0.203584	12	0.261893
	90920	35	0.207922	14	0.265123
	90930	37	0.201279	12	0.262474
	90940	37	0.197311	12	0.256561
	90950	38	0.210849	13	0.247731
	90960	35	0.218751	12	0.244555
	90970	36	0.200477	14	0.246881
	90980	38	0.201625	13	0.268543
	90990	34	0.20072	16	0.254183
	91000	36	0.194287	13	0.267567
	91010	34	0.207939	13	0.270461
	91020	37	0.196364	13	0.256688
	91030	37	0.203732	14	0.255686
	91040	36	0.207698	13	0.255602
	91050	36	0.199106	13	0.259855
	91060	35	0.195512	14	0.252356
	91070	36	0.19675	13	0.249647
	91080	39	0.206006	14	0.25346
	91090	37	0.19894	12	0.243724
	91100	36	0.19685	10	0.252833
	91110	38	0.197314	10	0.256552
	91120	38	0.190772	13	0.253642
	91130	34	0.196015	12	0.25385
	91140	37	0.197936	11	0.252121
	91150	33	0.199197	12	0.256339
	91160	36	0.202841	12	0.235066
	91170	39	0.201975	9	0.24798
	91180	34	0.198274	14	0.247217
	91190	37	0.183941	11	0.250134
	91200	37	0.194524	12	0.248812
	91210	34	0.183486	8	0.246241
	91220	34	0.189013	12	0.245311
	91230	37	0.189402	12	0.257267
	91240	32	0.193719	14	0.265501
	91250	36	0.196673	10	0.265609
	91260	35	0.203335	12	0.264067
	91270	40	0.193463	13	0.26241
	91280	37	0.202956	14	0.250729
	91290	40	0.193414	12	0.240281
	91300	39	0.193962	11	0.253428
	91310	35	0.196905	13	0.243114
	91320	35	0.196304	11	0.247
	91330	35	0.189713	13	0.254176
	91340	36	0.201309	4	0.248365
	91350	33	0.200718	7	0.245589
	91360	35	0.19663	5	0.258066
	91370	38	0.188382	10	0.24545
	91380	36	0.18562	9	0.256138
	91390	39	0.190789	7	0.244635
	91400	36	0.19211	6	0.255011
	91410	37	0.196068	6	0.256083
	91420	37	0.198215	7	0.258248
	91430	32	0.197221	7	0.261688
	91440	31	0.187709	7	0.260122
	91450	33	0.188736	8	0.261667
	91460	38	0.192561	13	0.253631
	91470	31	0.187794	13	0.247672
	91480	36	0.187119	13	0.250357
	91490	33	0.175341	14	0.246665
	91500	34	0.184721	15	0.244741
	91510	31	0.184255	14	0.265312
	91520	37	0.188904	12	0.265091
	91530	33	0.193167	13	0.254686
	91540	38	0.186894	13	0.248961
	91550	34	0.189909	14	0.241287
	91560	36	0.186672	14	0.239302
	91570	37	0.19206	13	0.236822
	91580	34	0.190686	15	0.239232
	91590	38	0.198004	14	0.239059
	91600	33	0.19647	12	0.245595
	91610	35	0.188586	11	0.248861
	91620	33	0.190228	14	0.252627
	91630	35	0.186534	13	0.243619
	91640	36	0.192551	14	0.247559
	91650	35	0.184018	13	0.248394
	91660	35	0.190922	12	0.244498
	91670	40	0.186268	11	0.2604
	91680	37	0.188827	13	0.249609
	91690	34	0.197257	17	0.237564
	91700	36	0.19315	16	0.24296
	91710	38	0.192659	13	0.240091
	91720	37	0.192397	14	0.249733
	91730	39	0.20426	15	0.250005
	91740	36	0.192441	16	0.243247
	91750	35	0.206338	12	0.250102
	91760	33	0.19654	13	0.246045
	91770	37	0.20648	12	0.24991
	91780	34	0.215899	13	0.243586
	91790	36	0.198064	13	0.244958
	91800	36	0.204028	16	0.247944
	91810	36	0.213673	16	0.247927
	91820	36	0.210032	15	0.242837
	91830	32	0.206067	17	0.257384
	91840	37	0.198856	15	0.248153
	91850	36	0.197203	13	0.236972
	91860	37	0.19368	13	0.244686
	91870	35	0.192689	13	0.241037
	91880	31	0.201194	13	0.252973
	91890	34	0.194012	13	0.242277
	91900	34	0.205516	14	0.24307
	91910	34	0.19674	13	0.25675
	91920	33	0.206547	13	0.235052
	91930	32	0.200115	13	0.238644
	91940	34	0.199364	13	0.243454
	91950	37	0.210923	15	0.244312
	91960	27	0.207337	11	0.235131
	91970	26	0.202936	12	0.23311
	91980	31	0.207469	14	0.228769
	91990	34	0.217749	13	0.238026
	92000	38	0.201538	14	0.232601
	92010	36	0.204558	11	0.235513
	92020	34	0.202506	14	0.247075
	92030	33	0.191365	15	0.250739
	92040	36	0.199818	14	0.251657
	92050	36	0.208002	12	0.252308
	92060	32	0.209203	13	0.258456
	92070	28	0.206853	12	0.2665
	92080	32	0.212775	13	0.266966
	92090	37	0.210139	13	0.261721
	92100	36	0.200171	13	0.257634
	92110	31	0.204498	14	0.262915
	92120	36	0.191036	15	0.247996
	92130	35	0.203166	15	0.247965
	92140	35	0.196267	14	0.241692
	92150	31	0.195832	13	0.237493
	92160	34	0.200569	14	0.237835
	92170	35	0.198701	13	0.242067
	92180	38	0.197386	14	0.248314
	92190	39	0.199994	13	0.249817
	92200	34	0.204036	17	0.244254
	92210	38	0.209372	13	0.254411
	92220	34	0.209739	13	0.260152
	92230	35	0.206193	13	0.266616
	92240	37	0.196727	13	0.256945
	92250	32	0.202155	13	0.258413
	92260	33	0.192459	12	0.26157
	92270	32	0.201758	12	0.270637
	92280	31	0.19567	14	0.268253
	92290	32	0.194587	12	0.256293
	92300	33	0.186534	14	0.267302
	92310	34	0.196701	15	0.27588
	92320	33	0.200443	13	0.26376
	92330	34	0.206739	13	0.269375
	92340	34	0.193993	14	0.27733
	92350	34	0.188336	15	0.26004
	92360	33	0.195616	14	0.259919
	92370	35	0.200697	15	0.254424
	92380	36	0.191707	12	0.2557
	92390	37	0.194688	13	0.249971
	92400	34	0.195188	14	0.254394
	92410	36	0.194453	15	0.260481
	92420	37	0.188946	12	0.241729
	92430	36	0.198784	14	0.245946
	92440	33	0.205512	13	0.254357
	92450	34	0.199188	13	0.24714
	92460	34	0.19836	13	0.248987
	92470	36	0.191814	13	0.247459
	92480	38	0.190878	13	0.243964
	92490	36	0.187262	13	0.253981
	92500	33	0.195851	13	0.257083
	92510	32	0.193424	13	0.251489
	92520	34	0.19585	14	0.25095
	92530	35	0.195007	13	0.262253
	92540	30	0.20678	12	0.255363
	92550	35	0.200618	13	0.259896
	92560	34	0.201534	15	0.257543
	92570	36	0.196134	14	0.254273
	92580	38	0.184475	14	0.254727
	92590	34	0.184241	15	0.255922
	92600	36	0.184361	14	0.259607
	92610	35	0.187015	14	0.266977
	92620	30	0.183113	14	0.260751
	92630	36	0.191161	13	0.247277
	92640	38	0.189548	13	0.241565
	92650	34	0.192808	13	0.246248
	92660	35	0.192487	13	0.252538
	92670	37	0.198532	13	0.248224
	92680	33	0.201155	13	0.246001
	92690	28	0.200994	10	0.255041
	92700	35	0.207969	15	0.25354
	92710	34	0.203699	15	0.261928
	92720	34	0.19434	14	0.252043
	92730	36	0.206384	13	0.266038
	92740	35	0.204399	14	0.265505
	92750	34	0.205941	15	0.265704
	92760	33	0.204967	13	0.267566
	92770	34	0.192899	14	0.259314
	92780	29	0.201826	12	0.252766
	92790	29	0.203694	11	0.240387
	92800	35	0.199022	13	0.24094
	92810	34	0.199673	13	0.241758
	92820	31	0.202196	13	0.241744
	92830	38	0.201166	12	0.243858
	92840	29	0.197843	11	0.250848
	92850	30	0.194321	12	0.237489
	92860	35	0.20681	13	0.231616
	92870	35	0.204206	11	0.236981
	92880	36	0.205341	13	0.23671
	92890	35	0.204072	12	0.233465
	92900	33	0.203885	12	0.244779
	92910	35	0.203647	11	0.240114
	92920	36	0.197756	11	0.245162
	92930	34	0.192294	12	0.236941
	92940	34	0.196993	13	0.227259
	92950	35	0.202002	12	0.230578
	92960	35	0.204395	11	0.233785
	92970	38	0.192065	13	0.236052
	92980	35	0.189694	13	0.236832
	92990	34	0.193791	11	0.241476
	93000	34	0.189478	11	0.246796
	93010	34	0.204686	13	0.246107
	93020	36	0.199276	11	0.257632
	93030	34	0.216906	11	0.250432
	93040	35	0.207782	13	0.246467
	93050	32	0.206678	11	0.251283
	93060	35	0.213465	12	0.242116
	93070	36	0.21673	11	0.244459
	93080	34	0.205364	13	0.241889
	93090	37	0.207642	13	0.258291
	93100	31	0.217392	13	0.237673
	93110	36	0.215699	11	0.23889
	93120	29	0.208053	11	0.242985
	93130	34	0.215011	12	0.24968
	93140	36	0.201429	11	0.248336
	93150	31	0.197382	13	0.251303
	93160	35	0.206149	11	0.257423
	93170	33	0.211765	12	0.253482
	93180	29	0.213168	11	0.258935
	93190	32	0.213273	10	0.253571
	93200	33	0.210433	10	0.252696
	93210	29	0.204325	10	0.249292
	93220	28	0.206382	11	0.262313
	93230	36	0.210074	13	0.246694
	93240	34	0.203204	14	0.26186
	93250	34	0.214118	16	0.260482
	93260	38	0.208684	11	0.261361
	93270	38	0.212212	11	0.258277
	93280	39	0.210104	12	0.266379
	93290	37	0.204516	11	0.274353
	93300	39	0.199842	15	0.260804
	93310	37	0.200094	11	0.2613
	93320	37	0.209877	13	0.253935
	93330	37	0.196073	11	0.263062
	93340	37	0.209292	13	0.252472
	93350	38	0.194604	11	0.250593
	93360	36	0.19129	13	0.255877
	93370	36	0.201952	11	0.253728
	93380	35	0.208613	13	0.259964
	93390	34	0.201081	11	0.248302
	93400	38	0.204808	14	0.257397
	93410	33	0.199561	15	0.26058
	93420	35	0.207074	12	0.249426
	93430	36	0.202035	14	0.256342
	93440	36	0.205002	13	0.244747
	93450	36	0.201284	13	0.240453
	93460	40	0.198494	14	0.252434
	93470	36	0.21334	15	0.248568
	93480	36	0.212415	12	0.246069
	93490	36	0.201551	13	0.238264
	93500	37	0.201468	13	0.241076
	93510	36	0.204293	11	0.248116
	93520	38	0.204146	13	0.255558
	93530	33	0.211581	13	0.26112
	93540	33	0.205348	10	0.25654
	93550	36	0.203361	11	0.254006
	93560	38	0.212716	11	0.253614
	93570	34	0.197888	13	0.260033
	93580	38	0.20572	12	0.260663
	93590	34	0.209282	11	0.252974
	93600	36	0.218103	13	0.259454
	93610	36	0.204836	10	0.255123
	93620	36	0.211967	12	0.259951
	93630	38	0.208423	11	0.25504
	93640	39	0.211251	11	0.257413
	93650	37	0.199566	12	0.252832
	93660	35	0.204247	12	0.249052
	93670	35	0.193734	11	0.256748
	93680	32	0.193276	13	0.25349
	93690	35	0.198981	13	0.268402
	93700	34	0.195329	13	0.265715
	93710	35	0.200665	13	0.258533
	93720	36	0.194172	13	0.26368
	93730	36	0.186566	6	0.261204
	93740	34	0.19412	12	0.255491
	93750	38	0.194806	10	0.25922
	93760	35	0.20122	13	0.255894
	93770	35	0.198464	12	0.259958
	93780	37	0.189501	13	0.25487
	93790	38	0.206052	12	0.256794
	93800	38	0.194027	14	0.266076
	93810	33	0.205694	13	0.250147
	93820	34	0.202665	11	0.266988
	93830	38	0.200687	10	0.260068
	93840	34	0.195413	11	0.267225
	93850	31	0.192307	13	0.25801
	93860	37	0.202836	11	0.253287
	93870	36	0.196554	11	0.254421
	93880	34	0.200977	10	0.250332
	93890	34	0.201701	11	0.250966
	93900	34	0.202494	11	0.252782
	93910	38	0.203625	12	0.255254
	93920	31	0.197672	12	0.258305
	93930	36	0.202562	13	0.253402
	93940	37	0.206745	13	0.265323
	93950	36	0.194035	11	0.256842
	93960	38	0.190818	14	0.243358
	93970	33	0.188699	12	0.257602
	93980	36	0.192559	12	0.24216
	93990	36	0.198645	13	0.255958
	94000	33	0.186101	13	0.246836
	94010	33	0.179779	11	0.259264
	94020	35	0.193238	13	0.250575
	94030	36	0.193611	11	0.23692
	94040	39	0.190247	11	0.238518
	94050	36	0.182158	13	0.241236
	94060	36	0.183168	13	0.234015
	94070	36	0.18497	9	0.260065
	94080	28	0.181028	11	0.240716
	94090	32	0.193192	13	0.271523
	94100	34	0.183397	11	0.256165
	94110	38	0.194404	13	0.250535
	94120	35	0.203294	11	0.261107
	94130	36	0.203041	11	0.248243
	94140	32	0.200768	11	0.252251
	94150	36	0.198004	13	0.230684
	94160	28	0.190261	13	0.234511
	94170	33	0.194215	11	0.244679
	94180	37	0.192682	12	0.247993
	94190	33	0.193679	13	0.249637
	94200	33	0.200363	13	0.242196
	94210	34	0.200346	12	0.244561
	94220	36	0.199959	11	0.257754
	94230	36	0.202862	11	0.238149
	94240	34	0.207434	12	0.239863
	94250	32	0.210774	12	0.247068
	94260	38	0.203368	12	0.224779
	94270	39	0.212287	13	0.230356
	94280	35	0.215149	10	0.23375
	94290	40	0.20329	11	0.251526
	94300	35	0.212021	11	0.246992
	94310	37	0.213798	13	0.245489
	94320	36	0.219066	11	0.24484
	94330	32	0.206832	11	0.239343
	94340	35	0.211446	11	0.249312
	94350	35	0.204469	13	0.241565
	94360	33	0.216079	13	0.233702
	94370	29	0.19946	13	0.242874
	94380	33	0.200631	11	0.238519
	94390	35	0.205886	12	0.237186
	94400	35	0.214359	13	0.233031
	94410	34	0.216104	13	0.246505
	94420	35	0.207073	13	0.231519
	94430	35	0.203389	11	0.237445
	94440	34	0.206838	11	0.243919
	94450	35	0.207694	12	0.234059
	94460	34	0.212367	10	0.240019
	94470	37	0.205212	13	0.236572
	94480	35	0.210057	12	0.248684
	94490	37	0.201509	14	0.244815
	94500	35	0.20308	14	0.23786
	94510	34	0.207459	15	0.244049
	94520	38	0.205774	14	0.256765
	94530	35	0.207667	12	0.252852
	94540	37	0.210153	15	0.251224
	94550	36	0.20428	14	0.24526
	94560	34	0.209318	14	0.245606
	94570	34	0.210562	15	0.242247
	94580	35	0.217704	13	0.248455
	94590	37	0.212933	15	0.260266
	94600	39	0.21203	15	0.256037
	94610	38	0.198929	15	0.258815
	94620	35	0.210037	15	0.255534
	94630	40	0.209423	13	0.2507
	94640	33	0.200461	11	0.247798
	94650	34	0.203263	14	0.242181
	94660	36	0.211211	13	0.247811
	94670	29	0.205844	13	0.244645
	94680	36	0.217272	13	0.233632
	94690	32	0.206804	12	0.238756
	94700	35	0.213825	13	0.233543
	94710	32	0.202722	12	0.251074
	94720	28	0.203876	13	0.254203
	94730	36	0.201653	12	0.251605
	94740	32	0.200569	11	0.254576
	94750	36	0.203319	12	0.255788
	94760	29	0.199481	11	0.247549
	94770	30	0.216235	13	0.251665
	94780	34	0.19538	11	0.242672
	94790	34	0.192808	11	0.250201
	94800	29	0.195297	13	0.245762
	94810	31	0.203599	13	0.252557
	94820	35	0.212131	13	0.244414
	94830	34	0.212318	12	0.250501
	94840	39	0.206877	13	0.246464
	94850	32	0.210171	13	0.236354
	94860	35	0.202163	12	0.235945
	94870	34	0.202578	16	0.248798
	94880	37	0.197419	11	0.240551
	94890	36	0.209682	14	0.233904
	94900	35	0.205911	11	0.252734
	94910	33	0.209373	12	0.256118
	94920	36	0.199411	12	0.252344
	94930	34	0.206509	12	0.256045
	94940	36	0.20916	12	0.262057
	94950	35	0.211017	13	0.278907
	94960	33	0.199546	12	0.249062
	94970	35	0.198255	11	0.251377
	94980	31	0.199866	12	0.242855
	94990	29	0.205034	12	0.236036
	95000	36	0.20815	11	0.239228
	95010	32	0.201287	11	0.247891
	95020	35	0.208784	12	0.243586
	95030	34	0.20096	11	0.232616
	95040	37	0.198908	13	0.246286
	95050	32	0.202804	10	0.245342
	95060	34	0.204522	12	0.240639
	95070	36	0.202269	10	0.250643
	95080	37	0.197081	11	0.250783
	95090	36	0.197843	14	0.255397
	95100	37	0.193261	12	0.248422
	95110	31	0.206326	14	0.254722
	95120	34	0.205557	12	0.243163
	95130	36	0.214052	11	0.241896
	95140	34	0.202877	12	0.249594
	95150	36	0.204235	11	0.24981
	95160	34	0.206057	13	0.250277
	95170	36	0.202066	13	0.246653
	95180	37	0.201229	13	0.24398
	95190	35	0.209641	13	0.255541
	95200	33	0.204206	11	0.249863
	95210	36	0.198932	13	0.241616
	95220	34	0.204312	13	0.25478
	95230	36	0.207976	13	0.247671
	95240	37	0.209238	13	0.251738
	95250	37	0.204525	12	0.251752
	95260	37	0.198235	11	0.251431
	95270	36	0.201337	11	0.264515
	95280	37	0.201125	11	0.264128
	95290	33	0.198765	11	0.252498
	95300	38	0.191221	11	0.260644
	95310	33	0.193905	12	0.248836
	95320	28	0.204532	10	0.250399
	95330	35	0.194131	11	0.256358
	95340	35	0.198457	8	0.269962
	95350	33	0.202007	12	0.242262
	95360	35	0.202488	8	0.255228
	95370	36	0.194649	11	0.256099
	95380	36	0.198211	9	0.255544
	95390	31	0.193821	6	0.256575
	95400	37	0.198163	7	0.246355
	95410	32	0.193288	7	0.257835
	95420	36	0.196393	9	0.253897
	95430	33	0.201623	7	0.250582
	95440	33	0.193385	11	0.269981
	95450	36	0.195707	8	0.257211
	95460	35	0.195201	10	0.256831
	95470	30	0.198362	11	0.249632
	95480	35	0.198971	12	0.262809
	95490	34	0.205998	13	0.257501
	95500	37	0.205839	12	0.252158
	95510	34	0.202038	11	0.255927
	95520	34	0.207074	13	0.26407
	95530	33	0.204987	12	0.255398
	95540	29	0.204373	9	0.256633
	95550	35	0.212435	14	0.253144
	95560	32	0.197925	12	0.247999
	95570	36	0.20243	14	0.260015
	95580	35	0.212689	13	0.268569
	95590	35	0.196039	12	0.26672
	95600	36	0.197118	12	0.250191
	95610	31	0.203926	12	0.26052
	95620	35	0.187081	13	0.260394
	95630	34	0.194453	12	0.259007
	95640	36	0.197514	6	0.245297
	95650	35	0.206431	12	0.244127
	95660	35	0.209449	13	0.233962
	95670	34	0.201899	14	0.246446
	95680	37	0.206096	13	0.254042
	95690	34	0.201	12	0.259772
	95700	39	0.199757	11	0.246278
	95710	37	0.198852	12	0.257402
	95720	34	0.202814	9	0.251852
	95730	36	0.205962	13	0.249863
	95740	36	0.206367	12	0.253918
	95750	33	0.200823	10	0.2415
	95760	34	0.19925	12	0.239481
	95770	35	0.20619	11	0.242673
	95780	34	0.19772	14	0.24316
	95790	33	0.197218	12	0.245052
	95800	33	0.212539	10	0.228802
	95810	33	0.21865	14	0.231189
	95820	34	0.211235	16	0.23072
	95830	35	0.208129	14	0.2314
	95840	35	0.208089	13	0.240825
	95850	37	0.213041	13	0.238435
	95860	35	0.207228	15	0.244151
	95870	30	0.201134	15	0.244954
	95880	36	0.203448	12	0.237952
	95890	33	0.202232	10	0.246591
	95900	39	0.20479	14	0.241207
	95910	32	0.197606	11	0.244305
	95920	34	0.205096	13	0.257412
	95930	36	0.208437	8	0.241898
	95940	35	0.212838	13	0.255266
	95950	35	0.21434	13	0.25397
	95960	34	0.202245	14	0.248444
	95970	36	0.209501	9	0.254727
	95980	36	0.198046	13	0.250713
	95990	38	0.201055	11	0.265762
	96000	36	0.203339	7	0.261583
	96010	38	0.212578	12	0.258418
	96020	37	0.212365	12	0.257055
	96030	36	0.194903	10	0.255285
	96040	37	0.210914	12	0.245748
	96050	33	0.201601	13	0.248258
	96060	31	0.204867	11	0.250061
	96070	35	0.203557	3	0.247641
	96080	38	0.203244	13	0.247738
	96090	36	0.201275	7	0.245016
	96100	35	0.207815	9	0.256084
	96110	34	0.204373	12	0.258709
	96120	39	0.203743	12	0.256296
	96130	35	0.202575	12	0.255567
	96140	34	0.197476	8	0.254366
	96150	30	0.206375	8	0.253909
	96160	37	0.214312	10	0.252514
	96170	34	0.210498	13	0.259065
	96180	34	0.209682	12	0.264729
	96190	36	0.217733	10	0.247948
	96200	36	0.214305	14	0.260618
	96210	38	0.222983	13	0.246661
	96220	35	0.228911	14	0.256605
	96230	37	0.219518	13	0.255159
	96240	33	0.226733	14	0.260099
	96250	32	0.208704	12	0.262571
	96260	33	0.215185	12	0.260742
	96270	33	0.214399	14	0.25687
	96280	34	0.220736	12	0.257684
	96290	37	0.208606	14	0.248216
	96300	38	0.213749	13	0.248957
	96310	34	0.213462	12	0.257553
	96320	34	0.21872	12	0.251395
	96330	34	0.211859	12	0.258343
	96340	31	0.216604	11	0.255562
	96350	33	0.216683	4	0.245181
	96360	30	0.218511	12	0.24175
	96370	36	0.228908	13	0.250389
	96380	35	0.21131	14	0.256404
	96390	38	0.212243	12	0.265079
	96400	36	0.210066	13	0.262125
	96410	38	0.205415	11	0.256231
	96420	37	0.220845	12	0.258751
	96430	36	0.208524	12	0.242091
	96440	37	0.224233	13	0.241349
	96450	33	0.224688	14	0.245524
	96460	34	0.224615	12	0.265536
	96470	37	0.218444	14	0.249868
	96480	32	0.226493	13	0.249555
	96490	28	0.226885	12	0.247128
	96500	37	0.219509	13	0.260754
	96510	35	0.234086	14	0.264279
	96520	40	0.220293	15	0.260805
	96530	36	0.217283	13	0.266758
	96540	40	0.218128	11	0.25422
	96550	36	0.207927	14	0.261186
	96560	36	0.216169	15	0.262491
	96570	35	0.209952	15	0.266045
	96580	32	0.211278	14	0.254377
	96590	35	0.205056	12	0.255923
	96600	34	0.211647	15	0.252193
	96610	37	0.208964	13	0.246221
	96620	35	0.227534	14	0.255516
	96630	39	0.213162	15	0.242173
	96640	37	0.217198	9	0.237428
	96650	35	0.208232	15	0.241477
	96660	35	0.213077	14	0.2447
	96670	38	0.197026	11	0.242488
	96680	37	0.19923	14	0.242619
	96690	34	0.206798	14	0.233743
	96700	35	0.20127	15	0.248599
	96710	38	0.22646	15	0.264837
	96720	35	0.216689	11	0.254018
	96730	35	0.20498	13	0.247315
	96740	36	0.229315	16	0.25386
	96750	35	0.218099	16	0.253804
	96760	36	0.212114	15	0.245278
	96770	40	0.219928	13	0.254231
	96780	37	0.216374	15	0.254954
	96790	38	0.202026	12	0.255828
	96800	33	0.215871	12	0.253212
	96810	38	0.216641	15	0.257028
	96820	35	0.207899	15	0.24807
	96830	34	0.206061	13	0.252874
	96840	34	0.201249	15	0.247968
	96850	35	0.212535	14	0.248231
	96860	36	0.221482	14	0.259299
	96870	34	0.210878	15	0.250725
	96880	37	0.212649	16	0.240004
	96890	37	0.211934	14	0.250373
	96900	35	0.20929	15	0.256608
	96910	36	0.203918	12	0.24786
	96920	36	0.215047	13	0.252018
	96930	37	0.208454	14	0.246166
	96940	37	0.209153	13	0.252981
	96950	37	0.201753	13	0.244325
	96960	38	0.207097	15	0.242857
	96970	33	0.199308	13	0.255638
	96980	37	0.20952	13	0.242265
	96990	36	0.201782	12	0.257554
	97000	36	0.209141	15	0.237285
	97010	36	0.202986	13	0.243823
	97020	36	0.201213	13	0.247349
	97030	40	0.193174	15	0.256028
	97040	34	0.196282	14	0.233467
	97050	36	0.192316	14	0.241343
	97060	39	0.203265	13	0.24177
	97070	37	0.202463	14	0.239253
	97080	34	0.199715	13	0.24856
	97090	32	0.199416	13	0.245609
	97100	36	0.192365	11	0.241508
	97110	38	0.194455	15	0.256125
	97120	34	0.184961	13	0.254918
	97130	37	0.187758	13	0.269278
	97140	36	0.178009	13	0.25768
	97150	37	0.185005	15	0.255816
	97160	35	0.19234	14	0.251675
	97170	38	0.193841	11	0.249765
	97180	38	0.195161	13	0.261136
	97190	38	0.199613	6	0.264444
	97200	35	0.188425	5	0.265576
	97210	37	0.196988	7	0.246324
	97220	39	0.199278	7	0.24155
	97230	35	0.198946	9	0.253589
	97240	33	0.203339	13	0.238979
	97250	38	0.201859	7	0.253947
	97260	38	0.199328	6	0.259064
	97270	36	0.201299	9	0.243927
	97280	36	0.206915	13	0.250121
	97290	36	0.199369	12	0.251315
	97300	37	0.20347	14	0.243841
	97310	38	0.210304	12	0.252415
	97320	36	0.201098	13	0.251853
	97330	37	0.203211	15	0.240019
	97340	38	0.193099	15	0.230735
	97350	33	0.193792	11	0.240898
	97360	35	0.213623	13	0.242216
	97370	38	0.212213	10	0.235036
	97380	35	0.211373	13	0.233847
	97390	36	0.210601	11	0.24602
	97400	36	0.212497	13	0.253667
	97410	34	0.220778	11	0.244963
	97420	36	0.215302	13	0.246223
	97430	36	0.217244	12	0.236966
	97440	32	0.210927	11	0.248796
	97450	39	0.217834	11	0.255705
	97460	38	0.222957	8	0.247571
	97470	35	0.216978	9	0.240022
	97480	38	0.214905	8	0.238793
	97490	37	0.216234	12	0.240091
	97500	36	0.221159	13	0.240665
	97510	38	0.213528	13	0.238915
	97520	34	0.215385	13	0.243056
	97530	34	0.211839	13	0.228768
	97540	36	0.218302	12	0.249513
	97550	36	0.205105	12	0.235763
	97560	33	0.214872	13	0.247038
	97570	32	0.215941	12	0.253855
	97580	35	0.210304	11	0.247345
	97590	37	0.205882	15	0.23843
	97600	33	0.199397	11	0.248055
[truncated: 240 more rows]
